# Supplementary material for: Construction and validation of a prognostic nomogram for predicting the survival of HIV/AIDS adults who received antiretroviral therapy: a cohort between 2003 and 2019 in Nanjing
Source: BMC Public Health. 2022 Jan 6;22:30. doi: 10.1186/s12889-021-12249-8 (PMC8740442; doi:10.1186/s12889-021-12249-8)
Supplement: Supplementary file 1 — Additional file 1: Supplementary data. Raw data of HIV/AIDS patients used and analyzed in current study. Note: Variable names and values are described as follows. Infection route (1 = Homosexual transmission, 2 = Heterosexual transmission, 3 = Other transmission); Gender (1 = Male, 2 = Female); Marital status (1 = Unmarried, 2 = Married); Art = time of initiating antiretroviral therapy; TB = tuberculosis (0 = No, 1 = Yes); Continuous diarrhea (0 = No, 1 = Yes); Continuous or intermittent fever (0 = No, 1 = Yes); Shingles (0 = No, 1 = Yes); WHO clinical stage (1 = stage I or II, 2 = stage III, 3 = stage IV); ALT = alanine aminotransferase; AST = aspartate aminotransferase; BMI = body mass index; CD4 = CD4 cell count; WBC = white blood cell; PLT = blood platelet; HB = hemoglobin; CR = creatinine; TG = triglyceride; TC = total cholesterol; FBG = fasting blood glucose; TBIL = total bilirubin; HBV = Hepatitis B Virus (0 = Negative, 1 = Positive); HCV = Hepatitis C Virus (0 = Negative, 1 = Positive); Status = survival status at the last follow-up Status (0 = alive, 1 = dead); End = observation end point. [file 12889_2021_12249_MOESM1_ESM.csv]

Date of birth	Age	Gender	Marital status	Interval from onset to diagnosis	Diagnosis date	Art	Infection route	TB	Continuous diarrhea	Continuous or intermittent fever	Shingles	WHO clinical stage	BMI	Weight	Height	CD4	WBC	PLT	HB	CR	TG	CHOL	FBG	AST	ALT	TBIL	HBV	HCV	Flw_status	End
1971/11/19	46	1	2	8	2017/12/7	2017/12/15	2	0	0	0	0	1	25.61728	83	180	872	6.7	194	144	84.7	1.4	5.21	6.46	32	37	9.5	0	0	0	2019/12/31
1972/9/9	40	1	1	67	2012/11/1	2013/1/7	1	0	0	0	0	1	23.67125	75	178	476	4.59	277	143	93	1.56	5.17	4.97	28.9	26.8	9.3	0	0	0	2019/12/31
1983/2/19	32	1	1	224	2014/2/14	2014/9/26	1	0	0	0	0	1	24.30249	77	178	591	3.95	313	152	84.2	1.16	4.23	4.86	25	36.6	11.9	0	0	0	2019/12/31
1995/4/23	23	1	1	39	2018/5/3	2018/6/11	1	0	0	0	0	1	21.13271	70	182	172	4.57	212	149	84.5	1.46	4.87	5.19	20.8	25	9.3	0	0	0	2019/12/31
1995/8/21	22	1	1	19	2017/5/4	2017/5/23	1	0	0	0	0	1	20.06173	65	180	365	4.24	200	149	71	0.69	3.6	5.23	16	12	27.7	0	0	0	2019/12/31
1993/2/2	21	1	1	56	2014/4/24	2014/6/19	1	0	0	0	0	1	24.21229	75	176	346	6.85	118	144	66.4	0.87	3.46	5.25	20.4	13.9	11.9	0	0	0	2019/12/31
1988/2/18	24	1	1	438	2010/6/12	2011/8/24	1	0	0	0	0	2	22.72044	68	173	246	4.3	175	152	85.1	2.99	4.53	5.02	18	28	12.4	0	0	0	2019/12/31
1990/9/28	23	1	1	45	2013/3/29	2013/5/13	1	0	0	0	0	2	21.46194	68	178	188	4.5	149	144	85.3	1.57	4.84	6.37	19	21	10.8	0	0	0	2019/12/31
1994/8/10	22	1	1	158	2015/10/15	2016/3/21	1	0	0	0	0	1	18.99196	65	185	374	5.3	204	180	87.5	0.95	3.71	5.5	22	27	18.7	0	0	0	2019/12/31
1974/7/15	38	1	2	735	2010/10/13	2012/10/17	1	0	0	0	0	1	21.71807	65	173	100	4.77	227	165	93	1.12	3.4	5.16	20	15	17.8	0	0	0	2019/12/31
1964/12/29	55	2	2	5	2019/9/25	2019/9/30	2	0	0	0	0	2		65	NA	118	4.4	248	121	49.9	1.1	5.45	5.6	14.2	10.4	11.5	0	0	0	2019/12/31
1982/11/22	29	1	1	42	2011/7/21	2011/9/1	1	0	0	0	0	1	24.15167	80	182	217	3.39	201	160	87	0.88	2.6	4.88	25	36	8.3	0	0	0	2019/12/31
2000/3/22	18	1	1	65	2018/5/15	2018/7/19	1	0	0	0	0	1	25.21625	79	177	412	5.88	216	149	64	0.78	4.16	5.06	29	45	9.3	0	0	0	2019/12/31
1979/12/17	31	1	2	31	2010/12/15	2011/1/15	1	0	0	0	0	2		66.5	NA	243	3.47	116	152	49	1.3	3.49	6.24	23	31	9.7	0	0	0	2019/12/31
1989/1/11	22	1	1	34	2011/4/29	2011/6/2	1	0	0	0	0	2		61	NA	187	6.17	204	150	68	1.65	5.12	6.99	21	14	13.2	0	0	0	2019/12/31
1985/5/30	26	1	1	28	2011/5/7	2011/6/4	1	0	0	0	0	2		65	NA	194	4.34	139	151	61	0.9	4.31	5.13	23	41	11	0	0	0	2019/12/31
1986/3/21	25	1	1	1047	2008/7/6	2011/5/19	1	0	0	0	0	2		83	NA	209	7.17	171	143	75	3.88	6.27	5.71	24	18	13.1	0	0	0	2019/12/31
1989/1/27	24	1	1	330	2011/12/30	2012/11/24	1	0	0	0	0	2		68	NA	320	5.49	156	140	70	2.11	3.46	5.48	21	17	13.9	0	0	0	2019/12/31
1990/9/12	23	1	1	54	2013/1/17	2013/3/12	3	0	0	0	0	2		60	NA	344	11.87	359	142	77	0.73	3.3	6.35	20	12	13.4	0	0	0	2019/12/31
1982/1/29	31	1	1	15	2013/7/3	2013/7/18	1	0	0	0	0	2		54	NA	257	4.94	132	142	80	1.22	3.41	6.84	21	16	7.2	0	0	0	2019/12/31
1986/12/10	27	1	1	231	2013/1/1	2013/8/20	1	0	0	0	0	2		59	NA	408	5.18	196	150	70	1.28	3.3	4.57	24	20	8.5	0	0	0	2019/12/31
1980/9/30	34	1	1	318	2013/7/26	2014/6/9	1	0	0	0	0	2	23.93948	75	177	411	5.42	226	164	73	1.23	3.19	6.43	19	19	12	0	0	0	2019/12/31
1987/6/28	26	1	1	12	2013/10/28	2013/11/9	1	0	0	0	1	3	22.03857	60	165	128	4.48	74	148	68	1.44	4.87	5.32	23	37	22.7	0	0	0	2019/12/31
1988/4/5	26	1	1	21	2014/1/6	2014/1/27	1	0	0	0	0	2	19.59184	60	175	371	7.8	184	142	82	1.26	3.6	6.93	18.9	14	11.4	0	0	0	2019/12/31
1981/8/28	33	1	1	763	2012/4/17	2014/5/20	2	0	0	0	0	3	20.76125	60	170	437	4.9	228	148	81	1.16	5.4	5.83	20.4	27.1	8	0	0	0	2019/12/31
1984/7/5	30	1	1	24	2014/7/15	2014/8/8	1	0	0	0	0	2	22.03857	60	165	329	6.2	175	129	51	0.84	3.38	5.07	18	13	7.2	0	0	0	2019/12/31
1986/2/20	29	1	2	46	2014/10/13	2014/11/28	1	0	0	0	0	2	20.71569	62	173	350	5.43	199	163	86	0.53	3.52	5.41	21	18	14.3	0	0	0	2019/12/31
1972/5/19	43	1	2	29	2014/12/26	2015/1/24	1	0	0	0	0	3	23.66144	70	172	75	8.3	172	161	78	2.78	3.68	6.19	26.7	27.7	7.7	0	0	0	2019/12/31
1954/8/10	61	2	2	2417	2008/12/1	2015/7/15	3	0	0	0	0	2	21.95325	55.5	159	284	4.26	203	137	63.1	5.61	5.84	6.87	48	68	6.7	0	0	0	2019/12/31
1986/9/11	29	1	1	24	2015/7/7	2015/7/31	1	0	0	0	0	3	24.69136	80	180	22	7.8	235	154	79	0.63	4.5	5.8	33	25	22.1	0	0	0	2019/12/31
1990/1/29	27	1	1	18	2016/7/12	2016/7/30	2	0	0	0	0	1	20.8307	66	178	530	5.72	212	148	56.27	1.65	4.08	4.17	16	14	11	0	0	0	2019/12/31
1990/9/3	26	1	1	71	2016/10/19	2016/12/29	1	0	0	0	0	2	18.4965	56	174	300	5.49	306	164	72.19	2.42	5.23	5.7	26	36	11.98	0	0	0	2019/12/31
1990/12/26	26	1	1	7	2016/12/20	2016/12/27	3	0	0	0	0	2	20.0155	62	176	45	5.28	392	146	53.23	1	4.69	5.61	15	10	8.32	0	0	0	2019/12/31
1989/2/23	28	1	1	55	2017/3/10	2017/5/4	1	0	0	0	0	2	18.37683	55	173	537	7.54	223	160	69.75	1.52	4.85	4.88	45	89	19.12	0	0	0	2019/12/31
1983/6/3	34	1	1	271	2016/4/5	2017/1/1	3	0	0	0	0	1	23.78121	72	174	445	4.2	152	129	72	1.55	3.92	4.2	8	12	10	0	0	0	2019/12/31
1990/1/23	28	1	1	181	2017/6/9	2017/12/7	1	0	0	0	0	2	26.77551	82	175	565	7.29	297	157	106.64	2.58	5.06	5.94	25	34	11.03	0	0	0	2019/12/31
1970/1/1	35	1	1	230	2004/10/14	2005/6/1	1	0	0	1	0	1	23.67125	75	178	105	4.69	153	141	63	2.49	4.13	7.41	37.1	23.9	9.7	0	0	0	2019/12/31
1970/1/1	36	2	2	417	2004/5/13	2005/7/4	3	0	0	0	0	3		52	NA	36	2.9	198	88	48	NA	NA	4.9	26	5	NA	0	0	1	2007/5/1
1973/1/1	33	1	1	216	2004/12/24	2005/7/28	3	0	0	0	0	1		62.5	NA	137	6.3	178	152	55	3.26	5.17	5.34	37	32	4.8	0	0	0	2019/12/31
1963/1/1	43	1	2	40	2005/6/22	2005/8/1	2	0	0	0	0	1		50	NA	117	5.48	174	133	73	5.23	4.56	5.47	17.7	15.5	14.6	0	0	0	2019/12/31
1963/1/1	43	2	2	730	2003/7/16	2005/7/15	2	0	0	0	0	2		45	NA	54	6.4	174	121	56	2.2	4.71	5.87	23.5	12	26	0	0	0	2019/12/31
1972/3/9	33	1	2	30	2005/7/21	2005/8/20	3	0	0	1	0	3		50	NA	4	33.3	206	113	58	13.25	6.82	4.9	29	31	5.2	0	0	1	2013/4/18
1983/1/1	23	1	1	608	2003/12/26	2005/8/25	3	0	0	0	0	1		60	NA	276	6	87	166	71.3	0.74	3.57	5.27	27.2	34	20.9	0	0	0	2019/12/31
1974/3/31	31	1	1	1412	2000/12/20	2004/11/1	1	0	0	0	0	1		63	NA	379	4.53	290	151	94	1.94	4.46	5.45	20.2	20.5	12	0	0	0	2019/12/31
1932/1/1	74	1	2	21	2005/8/26	2005/9/16	3	0	0	0	0	2		60	NA	210	NA	NA	NA	NA	NA	NA	NA	NA	NA	NA	0	0	1	2006/12/8
1962/1/1	44	1	1	33	2005/8/12	2005/9/14	2	0	0	0	1	3		57	NA	23	3.4	179	126	65	3.19	4.99	7.04	33	47	5.1	0	0	0	2019/12/31
1958/12/27	47	1	2	24	2005/9/6	2005/9/30	1	0	0	0	0	1		65	NA	273	6.73	244	130	141	1.6	4.18	5.28	32	30	5.3	0	0	0	2019/12/31
1946/9/23	59	1	2	3780	1995/6/29	2005/11/3	2	0	0	0	0	1		65	NA	254	6.9	168	154	73	1.35	5.64	8.31	22.6	28	7.6	0	0	0	2019/12/31
1982/6/12	25	2	2	590	2005/9/23	2007/5/6	2	0	0	0	0	1		52	NA	140	5.2	254	126	46	3.86	4.79	5.02	18.7	21.2	7.8	0	0	0	2019/12/31
1975/4/21	31	1	1	26	2005/11/4	2005/11/30	2	0	0	0	0	2		51	NA	82	3.6	148	95	66	1.58	3.79	3.7	44	54	5.9	0	0	0	2019/12/31
1976/2/11	30	2	1	517	2004/8/11	2006/1/10	3	0	0	0	0	2		45	NA	270	5.86	259	141	55	1.1	3.66	3.58	23.1	16.7	5.8	0	0	0	2019/12/31
1983/5/17	23	2	1	54	2005/11/17	2006/1/10	2	0	0	1	0	3		45	NA	78	14.1	201	335	32	1.31	3.1	4.14	32	34	6.1	0	0	0	2019/12/31
1975/8/10	31	1	2	719	2004/2/13	2006/2/1	2	0	0	1	1	3		70	NA	186	6.2	137	157	62	13.84	7.13	5.97	46	32	12.4	0	0	0	2019/12/31
1963/1/1	43	1	2	15	2005/12/16	2005/12/31	2	0	0	1	0	1		70	NA	31	3.6	103	125	NA	NA	NA	NA	NA	NA	NA	0	0	0	2019/12/31
1968/11/8	37	1	2	837	2003/9/19	2006/1/3	2	0	0	0	0	1		65	NA	400	7.66	255	136	80	3.36	4.86	7.13	11.8	12.6	7.2	0	0	0	2019/12/31
1977/2/3	29	1	1	53	2006/3/3	2006/4/25	2	0	0	0	0	1		75	NA	272	5.2	205	153	85.7	1.68	4.42	5.5	14.43	56.08	7	0	0	0	2019/12/31
1954/10/27	52	1	2	106	2006/3/17	2006/7/1	1	0	0	1	0	3		55	NA	62	3.6	171	89	64	1.12	5.56	5.44	17.1	23.8	10.6	0	0	0	2019/12/31
1965/12/30	41	1	1	1833	2001/10/18	2006/10/25	3	0	0	1	0	1		40	NA	441	2.9	102	135	79	1	2.9	5.61	37	23.2	7.3	0	0	0	2019/12/31
1957/1/1	50	1	2	1671	2002/1/22	2006/8/20	3	0	0	0	1	2		70	NA	408	NA	NA	NA	NA	NA	NA	NA	NA	NA	NA	0	0	1	2007/11/2
1985/2/1	22	2	2	300	2006/1/5	2006/11/1	2	0	0	1	0	3		48	NA	128	5.4	193	136	41	1.25	4.58	5.43	26.1	18	3.6	0	0	0	2019/12/31
1980/8/13	26	1	2	316	2006/1/19	2006/12/1	2	0	0	0	0	1		65	NA	423	4.6	94	128	77	3.52	2.8	5.24	28.6	29	6.1	0	0	0	2019/12/31
1954/1/1	53	1	2	95	2006/4/28	2006/8/1	2	0	0	1	0	3		60	NA	13	6.5	388	123	72	NA	NA	NA	67	56	10.3	0	0	1	2007/11/25
1947/7/30	59	1	2	31	2006/8/25	2006/9/25	2	1	0	0	0	3		57	NA	562	10.2	196	161	83	7.53	3.64	8.22	22.7	23.5	4.6	0	0	0	2019/12/31
1958/2/18	49	1	2	32	2006/10/2	2006/11/3	1	0	0	0	1	2		70	NA	818	4.94	155	163	70	4.74	5	5.98	38.7	33.2	9.1	0	0	0	2019/12/31
1968/12/11	38	1	2	23	2006/11/17	2006/12/10	2	0	1	1	0	3		60	NA	262	5	112	149	67	3.13	3.73	5.77	26.6	31.7	20.4	0	0	0	2019/12/31
1954/4/19	53	1	2	1266	2003/7/24	2007/1/10	2	0	0	1	1	3		55	NA	118	2.3	158	111	67	2.22	6.88	4.8	48	19	17.1	0	0	0	2019/12/31
1979/8/2	27	1	1	573	2005/6/21	2007/1/15	2	0	0	1	0	1		60	NA	641	3.9	237	161	68	4.59	5.32	5.7	11.9	14.8	61.6	0	0	0	2019/12/31
1974/1/27	33	1	2	90	2006/11/3	2007/2/1	1	0	0	0	0	3		47	NA	179	7.2	256	134	50	1.2	3.18	4.92	16.6	7.4	22.1	0	0	0	2019/12/31
1978/1/8	29	1	2	10	2007/3/5	2007/3/15	3	0	0	0	1	3		65	NA	437	3.03	179	131	48	20.23	5.36	5.87	39.3	50	15.9	0	0	0	2019/12/31
1973/11/5	33	2	2	8	2007/3/15	2007/3/23	2	0	0	0	0	3		64	NA	414	8.3	111	82	37	1.16	4.75	5.2	35	25	5.7	0	0	0	2019/12/31
1963/1/1	44	2	2	13	2007/3/13	2007/3/26	2	0	0	0	0	3		46	NA	80	10.8	427	82	NA	NA	NA	NA	36	18	NA	0	0	1	2008/6/30
1982/10/15	25	1	1	383	2006/4/1	2007/4/19	2	0	0	0	0	3		58.5	NA	654	7.47	223	159	83	5.44	5.21	5.48	16.8	19.1	14.2	0	0	0	2019/12/31
1949/2/15	58	1	2	12	2007/4/28	2007/5/10	1	0	0	0	0	3		53	NA	300	6.1	NA	133	63	NA	NA	NA	22	24	NA	0	0	0	2019/12/31
1963/6/1	44	1	2	235	2006/11/9	2007/7/2	2	0	0	0	0	1		61	NA	840	8.9	196	159	54	3.62	4.86	5.23	31.4	34.9	8.8	0	0	0	2019/12/31
1967/8/26	40	2	2	137	2007/2/16	2007/7/3	2	0	0	1	0	3		39	NA	163	3.98	161	122	51	3.19	NA	5.19	19.4	16.3	11.8	0	0	1	2011/4/22
1963/2/20	44	1	2	170	2007/1/22	2007/7/11	2	0	0	0	1	3		60	NA	339	3.6	128	129	68	0.7	3.73	5.15	27.1	17.2	9.9	0	0	0	2019/12/31
1948/11/12	59	2	2	716	2005/7/6	2007/6/22	2	0	0	0	0	3		62	NA	98	4.6	135	111	62	2.03	3.33	7.03	17.1	17.7	11.6	0	0	0	2019/12/31
1971/12/14	36	1	2	377	2006/7/7	2007/7/19	2	0	0	0	0	3		67.5	NA	304	6.7	190	144	66	1.39	4.16	7.25	17.6	23.8	8.8	0	0	0	2019/12/31
1982/7/19	25	1	1	239	2006/12/14	2007/8/10	1	0	0	0	0	3		64	NA	156	4.63	199	129	75	1.47	4.16	5.57	15.6	25.4	15.5	0	0	0	2019/12/31
1980/7/30	27	1	2	25	2007/10/17	2007/11/11	2	0	0	0	0	3		60	NA	751	6.4	357	98	47	2.02	5.54	5.09	41.8	92.7	3.7	0	0	0	2019/12/31
1955/5/11	53	1	2	387	2006/11/8	2007/11/30	1	0	0	0	0	3		70	NA	377	4.7	167	132	78	0.76	3.74	7.02	25	26	10.3	0	0	0	2019/12/31
1941/12/9	66	1	2	51	2007/12/3	2008/1/23	2	0	0	1	0	3		48	NA	136	4.04	179	143	52	2.72	4.78	3.45	103.6	242.8	8.9	0	0	0	2019/12/31
1967/12/22	40	1	2	79	2007/12/17	2008/3/5	3	0	0	1	0	3		66	NA	349	2.49	167	133	42	2.03	5.2	4.89	132.5	160.7	19	0	0	0	2019/12/31
1985/4/8	23	1	1	333	2007/4/26	2008/3/24	1	0	0	0	0	3		63	NA	6	5.2	203	142	53	NA	NA	4.42	72.1	71.1	6.1	0	0	0	2019/12/31
1969/5/26	39	2	2	43	2008/4/8	2008/5/21	2	0	0	1	1	3		42	NA	552	3.7	216	85	49	1.7	4.77	3.86	20.2	9.9	4.8	0	0	0	2019/12/31
1968/7/21	40	1	2	103	2008/1/22	2008/5/4	3	0	0	0	0	3		58	NA	442	6.13	388	120	55	1.95	5.07	5.61	18.8	26.5	11	0	0	0	2019/12/31
1965/8/6	43	1	2	713	2006/5/30	2008/5/12	3	0	0	0	0	2	23.87511	65	165	175	5.05	123	112	67.8	1.52	4.11	4.02	34.9	21.8	14.5	0	0	1	2014/11/3
1962/8/1	46	2	2	382	2007/7/9	2008/7/25	3	0	0	0	0	3		47.5	NA	581	3.6	92	81	122	2.05	4.54	5	24	15	6.2	0	0	0	2019/12/31
1964/11/9	44	1	2	73	2008/3/24	2008/6/5	1	0	0	0	0	1		77	NA	318	5.7	202	136	60	3.11	5.1	5.23	25	27	18.3	0	0	0	2019/12/31
1966/3/17	42	2	2	85	2008/3/12	2008/6/5	2	0	0	0	0	3		57.5	NA	159	4.1	102	121	54	2.65	5.48	6.1	20.8	18.3	5.7	0	0	0	2019/12/31
1962/11/3	46	1	2	472	2007/2/9	2008/5/26	1	0	0	0	0	3		65	NA	163	3.6	93	158	59	2.31	4.05	6.67	18.3	41.2	14.4	0	0	0	2019/12/31
1968/5/30	40	1	2	643	2006/10/25	2008/7/29	1	0	0	1	0	3		50	NA	12	3.9	238	157	73	1.15	4.59	4.82	18.9	16.7	8.8	0	0	0	2019/12/31
1974/12/12	34	2	2	1463	2004/9/3	2008/9/5	3	0	1	0	0	3		44	NA	556	2	162	55	65	1.19	2.78	4.14	43.1	35.8	12.1	0	0	0	2019/12/31
1984/1/11	25	1	1	69	2008/6/24	2008/9/1	1	0	0	0	0	3		65	NA	490	4.54	153	139	73	0.65	3.92	5.03	19	16	13.2	0	0	0	2019/12/31
1979/11/6	29	1	1	23	2008/7/7	2008/7/30	2	0	0	0	0	3		55	NA	401	9.55	329	113	64	2.42	5.48	5.6	17.6	33.6	4.5	0	0	1	2012/8/16
1988/1/9	21	1	1	55	2008/7/2	2008/8/26	3	0	0	0	0	3		71	NA	93	3.9	185	117	85	0.94	2.9	4.16	11	9.8	4.5	0	0	0	2019/12/31
1955/11/10	53	1	2	67	2008/8/4	2008/10/10	1	0	0	0	0	3		55	NA	532	7.1	271	149	43	3.05	5.62	5.59	38	39.8	11.6	0	0	0	2019/12/31
1970/8/8	38	1	2	37	2008/8/12	2008/9/18	2	0	0	0	0	3		70	NA	280	6.7	81	128	52	2.4	6.44	5.73	92.8	81	27	0	0	1	2012/11/22
1966/10/31	42	1	2	132	2008/5/13	2008/9/22	1	0	0	0	0	3		62	NA	714	6.6	135	164	64	0.87	1.87	4.15	44.9	53.3	10.5	0	0	1	2019/4/13
1976/8/24	32	1	2	179	2008/4/14	2008/10/10	2	0	0	0	0	1		55	NA	218	5.2	85	144	57	0.96	3.42	5.29	20.2	27.2	11.6	0	0	0	2019/12/31
1963/6/26	45	2	2	82	2008/8/4	2008/10/25	2	0	0	0	0	2		48	NA	469	5	193	136	57	1.44	5.78	6.29	12.7	17.4	13.1	0	0	0	2019/12/31
1972/2/23	37	1	2	1703	2004/3/3	2008/10/31	3	0	0	0	0	3		55	NA	328	4.2	261	108	68	0.92	2.87	5.68	22	27	7	0	0	0	2019/12/31
1973/4/14	36	1	2	761	2006/10/19	2008/11/18	3	0	0	0	0	3		60	NA	164	5.4	143	149	76	3.24	5.35	4.89	21.4	24.3	10.3	0	0	0	2019/12/31
1970/12/7	38	1	1	28	2008/10/21	2008/11/18	1	0	0	0	0	3		78	NA	1169	4.6	125	147	78	1.39	3.2	5.53	16.1	25.1	10.6	0	0	0	2019/12/31
1962/12/11	47	1	1	499	2008/12/1	2010/4/14	1	0	0	0	0	1		60	NA	290	3.95	226	144	69	2.07	3.85	5.05	19.4	15.8	10.5	0	0	0	2019/12/31
1963/1/1	46	1	2	161	2008/8/15	2009/1/23	2	0	0	0	1	3		70	NA	26	2	87	126	66	NA	NA	9.75	29	35	13.5	0	0	1	2009/2/28
1964/11/16	44	1	2	52	2008/11/30	2009/1/21	1	0	0	0	0	3		60	NA	253	2.2	93	132	71	1.72	5.54	5.15	12.6	34.2	9.5	0	0	0	2019/12/31
1975/6/24	34	1	1	32	2008/12/22	2009/1/23	1	0	0	0	0	2		72	NA	262	4.8	137	159	64	1.87	3.44	5.35	13	15.8	24.3	0	0	0	2019/12/31
1974/4/8	35	1	1	1364	2005/5/26	2009/2/18	2	0	0	0	0	2		75	NA	232	4.8	160	169	73	1.31	3.99	4.63	22.6	20.6	19.2	0	0	0	2019/12/31
1979/1/1	30	2	2	89	2009/1/9	2009/4/8	2	0	0	0	0	3		45	NA	195	1.3	160	98	NA	NA	NA	NA	23.3	32.9	7.8	0	0	1	2009/5/7
1986/11/2	22	1	1	119	2008/11/3	2009/3/2	2	0	0	0	0	1		59	NA	342	4.6	184	142	69	0.82	4.39	5.38	16.4	21.1	26.2	0	0	0	2019/12/31
1971/1/1	38	1	2	872	2006/10/13	2009/3/3	2	0	0	0	0	2		55	NA	161	5.9	189	158	70	1.77	5.09	5.3	31.6	23.8	10.5	0	0	0	2019/12/31
1972/8/24	37	1	2	872	2006/10/13	2009/3/3	2	0	0	0	0	3		55	NA	483	3.5	286	102	100.7	1.05	6.3	5.54	15	18	9.3	0	0	0	2019/12/31
1979/12/12	29	1	1	225	2008/7/30	2009/3/12	2	0	0	0	0	3		69	NA	482	4.7	89	161	74	3.21	3.96	5.69	27	23.9	19.2	0	0	0	2019/12/31
1981/5/14	28	1	1	116	2008/12/22	2009/4/17	1	0	0	0	0	2		60	NA	244	3.4	138	151	85	1.43	6.06	5.57	10.2	14.6	18.4	0	0	0	2019/12/31
1964/7/30	45	1	2	25	2009/3/2	2009/3/27	2	0	0	0	0	3		67	NA	609	5.2	130	165	80	4.05	4.22	5.7	9.7	8.6	21.4	0	0	0	2019/12/31
1955/6/21	54	1	2	21	2009/4/7	2009/4/28	1	0	0	0	1	3		50.5	NA	439	5.3	200	140	63.9	2.09	4.64	5.2	15.4	7.2	8.1	0	0	0	2019/12/31
1977/3/8	32	1	2	438	2008/2/16	2009/4/29	1	0	0	0	0	3		63.5	NA	524	2.9	125	127	82	4.94	4.86	7.48	19	18.9	5.5	0	0	0	2019/12/31
1974/1/1	35	1	1	105	2009/1/14	2009/4/29	1	0	0	0	0	3		57	NA	484	4.5	153	135	71	3.314	5.67	5.8	18.8	21.1	6.9	0	0	0	2019/12/31
1965/10/9	44	1	2	114	2009/2/16	2009/6/10	1	0	0	0	0	3		72	NA	221	3.6	135	154	68	5.47	3.82	5.55	19	29.1	5.8	0	0	0	2019/12/31
1962/12/22	46	1	2	349	2008/5/16	2009/4/30	1	0	0	0	0	1		60	NA	815	6.8	174	138	55	1.61	5.19	4.8	22.5	14.9	15.6	0	0	0	2019/12/31
1962/9/26	47	1	2	118	2009/1/13	2009/5/11	1	0	0	0	0	3		68	NA	17	6.2	160	170	91	NA	NA	5.25	18.5	16.9	14.6	0	0	1	2010/2/12
1956/4/22	53	1	2	24	2009/5/25	2009/6/18	2	0	0	0	0	2	23.82813	61	160	40	3.5	139	151	75	3.15	6.15	5.32	21.5	12.3	10.6	0	0	1	2011/11/3
1955/1/1	54	1	2	24	2009/5/25	2009/6/18	1	0	1	0	1	3		46	NA	96	6	337	109	60	NA	NA	3.78	29.1	21.9	5.9	0	0	1	2009/9/22
1947/11/14	62	2	2	346	2008/7/14	2009/6/25	3	0	0	0	0	2		55	NA	527	4.6	196	141	98.7	2.19	5.64	4.36	32.3	32.1	19.6	0	0	0	2019/12/31
1945/7/25	64	1	2	331	2008/7/29	2009/6/25	3	0	0	0	1	1		70	NA	297	4.2	242	150	74	0.91	5.47	7.23	19.5	18.1	14.6	0	0	0	2019/12/31
1979/10/28	30	1	1	1494	2005/6/21	2009/7/24	1	0	0	0	0	3		78	NA	598	5	209	166	73	9.133	7.72	5.06	17.2	19.1	15.6	0	0	0	2019/12/31
1983/10/12	26	2	1	249	2008/11/10	2009/7/17	2	0	0	0	1	3		47.5	NA	327	2.2	188	134	47	0.68	3.52	3.95	14	7.1	11.3	0	0	0	2019/12/31
1950/9/19	59	1	2	1819	2004/8/5	2009/7/29	1	0	0	0	0	3		70	NA	305	6.5	147	138	98	1.73	5.79	4.75	15.3	13.5	6.3	0	0	0	2019/12/31
1972/6/27	37	1	1	58	2009/6/9	2009/8/6	1	0	0	0	1	3		55	NA	6	2.47	183	52	63	2.1	4.58	6.24	28.7	55.2	3.6	0	0	0	2019/12/31
1974/5/14	35	1	2	883	2007/4/2	2009/9/1	2	0	0	0	0	1		50	NA	410	6.8	161	165	66	2.15	5.21	5.4	47.4	65.1	13.5	0	0	0	2019/12/31
1968/3/21	41	1	2	22	2009/7/20	2009/8/11	1	0	0	0	1	3		57	NA	674	2.38	133	137	51	3.27	5.65	5.68	34.8	46	18.2	0	0	0	2019/12/31
1982/9/27	27	1	1	226	2008/12/24	2009/8/7	1	0	0	0	0	1		70	NA	301	5.2	177	152	78	1.36	3.79	5.59	30.9	10.2	19.8	0	0	0	2019/12/31
1978/10/20	31	2	2	235	2009/1/19	2009/9/11	2	0	0	0	0	3		42	NA	413	3.7	163	96	50	1.36	5.36	5.28	17.7	13.1	8.6	0	0	0	2019/12/31
1973/6/6	36	1	1	331	2008/10/27	2009/9/23	1	0	0	0	0	3		58	NA	500	5.88	180	135	54	0.84	2.51	4.65	20.4	19.6	5.1	0	0	0	2019/12/31
1981/5/20	28	1	1	996	2006/12/27	2009/9/18	1	0	0	0	0	2		50	NA	420	2.57	203	131	57	1.74	5.37	5.93	42.7	43	11.9	0	0	0	2019/12/31
1974/3/23	36	1	2	126	2009/5/18	2009/9/21	2	0	0	0	0	1		50	NA	640	4.83	197	139	79	0.69	4.3	5.61	16.6	9.9	14.6	0	0	0	2019/12/31
1964/2/20	46	1	2	11	2009/8/31	2009/9/11	1	0	0	0	1	2		61	NA	209	2.15	56	125	67	1.61	4.89	4.97	40.7	32.3	8.2	0	0	0	2019/12/31
1964/6/27	45	2	2	299	2008/11/27	2009/9/22	2	0	0	0	0	3		64	NA	190	2.57	101	79	68	1.22	4.33	4.77	16.7	12.5	7.7	0	0	1	2011/3/21
1982/6/25	27	2	2	441	2008/7/7	2009/9/21	2	0	0	0	0	3		45	NA	93	5.06	147	104	43	2.02	4.11	4.08	15	9	8	0	0	0	2019/12/31
1978/7/25	31	1	1	65	2009/7/20	2009/9/23	2	0	0	0	0	3		70	NA	28	3.1	147	132	72	3.58	5.97	4.56	33.3	46	6.3	0	0	0	2019/12/31
1974/1/14	36	1	2	96	2009/7/9	2009/10/13	1	0	0	0	0	3		55	NA	548	5.44	190	158	87	8.05	7.36	3.98	21	21.3	11.6	0	0	0	2019/12/31
1974/7/5	35	1	2	19	2009/9/11	2009/9/30	1	0	0	0	0	3		61	NA	966	2.6	153	136	77	1.17	4.67	5.25	33.1	24.5	8.5	0	0	0	2019/12/31
1962/2/10	48	1	2	96	2009/7/23	2009/10/27	1	0	0	0	0	1		65	NA	297	4.49	144	136	66	0.99	4.35	7.19	38.9	32.9	12.6	0	0	0	2019/12/31
1954/8/23	55	1	2	35	2009/9/25	2009/10/30	3	0	0	0	0	2		59	NA	240	6.3	128	130	66	NA	NA	3.2	12.7	19.4	5.8	0	0	1	2011/1/14
1961/1/17	49	1	2	31	2009/9/30	2009/10/31	2	0	0	0	1	3		67	NA	17	5.2	111	142	86	NA	NA	4.71	35.6	43.2	7.4	0	0	1	2010/7/20
1975/9/26	34	1	1	467	2008/7/29	2009/11/8	1	0	0	0	1	3		59	NA	122	4.47	177	145	66	3.11	5.62	4.78	18.2	13.2	9	0	0	0	2019/12/31
1981/5/2	29	1	1	504	2008/6/16	2009/11/2	1	0	0	0	1	1		61	NA	814	4.7	121	147	74	3.62	4.47	6.16	16.9	10.6	15.5	0	0	0	2019/12/31
1983/2/6	27	1	1	24	2009/10/16	2009/11/9	3	0	0	0	0	3		65	NA	655	5.68	220	155	89	0.94	3.96	5.62	19.4	18.4	11.9	0	0	0	2019/12/31
1959/6/14	51	1	2	234	2009/5/18	2010/1/7	1	0	0	0	1	1		82	NA	236	8.3	193	171	98	5.49	5.43	6.45	27.1	32.6	15.2	0	0	0	2019/12/31
1982/8/28	27	1	1	20	2009/10/30	2009/11/19	1	0	0	0	0	3		62	NA	658	6.6	245	154	78	2.24	5.51	5.55	49.2	103.6	6.8	0	0	0	2019/12/31
1984/8/2	25	1	1	53	2009/10/10	2009/12/2	1	0	0	0	0	2		75	NA	685	6.1	183	154	67	2.38	3.63	6.37	25	27.9	13.2	0	0	0	2019/12/31
1988/2/8	22	1	1	79	2009/11/9	2010/1/27	1	0	0	0	0	1	22.03857	60	165	556	5.3	168	145	75	0.54	3.34	5.2	17	18	13.9	0	0	0	2019/12/31
1961/3/20	49	1	2	32	2009/12/25	2010/1/26	1	0	0	0	1	1	22.85714	70	175	264	7.7	59	161	64	3.16	5.96	5.77	10.9	11.5	13.3	0	0	0	2019/12/31
1987/8/12	22	1	1	144	2009/8/31	2010/1/22	1	0	0	0	0	2	19.56824	62	178	320	3.9	162	148	NA	NA	NA	NA	24	24	NA	0	0	0	2019/12/31
1968/12/1	41	1	1	124	2009/9/18	2010/1/20	1	0	0	0	0	1	25.30693	74	171	522	5.1	201	156	71	6.84	8.05	8.42	31	32.7	10.8	0	0	0	2019/12/31
1964/1/24	46	1	2	20	2009/12/31	2010/1/20	1	0	0	0	0	1	21.10727	61	170	602	2.81	120	155	89	2.89	4.79	5.32	11.2	13	27.4	0	0	0	2019/12/31
1982/7/18	28	2	2	569	2008/6/30	2010/1/20	2	0	0	0	0	1	19.14672	46	155	217	4.01	147	122	48	2.53	4.46	5.17	21.2	11.5	7.6	0	0	0	2019/12/31
1973/6/15	37	2	2	131	2009/9/11	2010/1/20	2	0	0	0	1	2	22.48133	59	162	399	5.7	172	130	46	2.15	5.5	5.59	23.8	30.2	4.9	0	0	0	2019/12/31
1970/9/29	39	1	2	1033	2007/5/14	2010/3/12	2	0	0	0	0	1	21.71807	65	173	299	4.6	149	138	64	1.18	4.85	6	13	23	8.9	0	0	0	2019/12/31
1958/5/14	52	1	2	211	2009/6/23	2010/1/20	1	0	0	0	0	1	28.34467	80	168	288	5.11	134	154	81	2.39	4.01	5.01	20.9	17.6	11.6	0	0	0	2019/12/31
1968/12/18	41	1	1	1461	2006/1/20	2010/1/20	3	0	0	0	1	2	17.30104	50	170	181	8.4	140	111	80	1.01	3.15	5.04	45.9	57.1	26.2	0	0	1	2013/12/8
1964/8/4	46	1	2	89	2009/10/30	2010/1/27	2	0	0	0	0	2	23.38869	70	173	199	4.7	153	145	75	1.66	5.28	5.42	19	16	8.3	0	0	0	2019/12/31
1956/12/8	53	1	2	142	2009/9/7	2010/1/27	1	0	0	0	0	2	24.72518	74	173	262	8.1	145	151	NA	NA	NA	NA	20.8	15.7	20	0	0	0	2019/12/31
1963/2/19	47	1	2	5836	1994/2/3	2010/1/26	3	0	0	0	0	3	23.88946	74	176	399	8	174	165	72	4.49	5.36	6.34	23.5	15.1	13.4	0	0	0	2019/12/31
1970/1/24	40	1	2	1645	2005/7/29	2010/1/29	3	0	1	0	0	3	19.59184	60	175	84	6.15	189	111	52	1.05	3.9	5.6	28.6	10.8	9.1	0	0	0	2019/12/31
1957/8/8	53	1	2	17	2010/1/15	2010/2/1	1	0	0	0	0	2	20.07733	54	164	569	4.53	116	155	67	1.77	4.93	6.09	22	13.6	18.5	0	0	0	2019/12/31
1958/4/28	52	1	2	27	2010/2/12	2010/3/11	1	0	0	1	0	2	24.81633	76	175	224	6.7	78	135	67	6.73	4.56	13.48	26.6	19.9	6.7	0	0	0	2019/12/31
1976/6/26	34	1	2	38	2010/2/5	2010/3/15	2	0	0	0	0	3	17.71542	50	168	399	5.8	234	121	66	0.6	3.78	5.21	42.7	39.5	4.7	0	0	0	2019/12/31
1972/10/29	38	1	2	94	2010/2/12	2010/5/17	2	0	0	0	0	2		NA	NA	539	7.8	156	155	85.5	1.19	5.08	6.38	18.4	15.1	11.9	0	0	0	2019/12/31
1960/11/27	49	1	1	122	2009/11/13	2010/3/15	2	0	0	0	0	3	20.19558	57	168	346	4.14	127	144	95	2.07	4.46	5.3	36.6	27.4	8.8	0	0	0	2019/12/31
1962/12/3	47	1	2	17	2010/3/5	2010/3/22	2	0	0	0	0	3	19.72318	57	170	510	4.39	141	95	84	1.79	3.98	5.1	46	48	6.8	0	0	0	2019/12/31
1986/2/5	24	1	1	476	2008/12/22	2010/4/12	1	0	0	0	0	2	26.82742	85	178	187	7.64	157	154	73	5.57	5.06	5.16	41	76	16.31	0	0	0	2019/12/31
1964/8/22	46	1	2	68	2010/2/5	2010/4/14	2	0	0	0	0	1	25.86451	73	168	1039	7.6	206	157	71	3.72	5.19	9.81	12.9	8.2	16.7	0	0	0	2019/12/31
1987/6/23	23	1	1	492	2008/12/8	2010/4/14	1	0	0	0	0	1	22.67574	64	168	294	6.74	178	142	50	1.52	4.16	5.19	111.1	25.4	10.5	0	0	0	2019/12/31
1978/5/11	32	1	2	53	2010/3/12	2010/5/4	2	0	0	0	0	2	28.07504	85	174	86	7.76	223	157	74	1.22	4.18	5.59	24.2	25.3	18.3	0	0	0	2019/12/31
1982/7/29	28	1	1	36	2010/3/30	2010/5/5	1	0	0	0	0	2	17.37445	52	173	478	8.37	229	115	62	0.54	4.64	4.31	14.9	11.2	10.6	0	0	0	2019/12/31
1949/7/27	61	1	2	68	2010/3/5	2010/5/12	3	0	0	0	0	3	19.14063	49	160	283	1.74	67	101	90	1.65	4.73	6.34	69.4	89.4	3.7	0	0	0	2019/12/31
1978/10/15	32	1	1	30	2010/4/12	2010/5/12	3	1	0	0	0	3		NA	NA	339	5.49	153	156	97	1.2	5.02	6.55	24.8	35.1	14	0	0	0	2019/12/31
1979/6/16	31	1	2	68	2010/3/5	2010/5/12	1	0	0	0	0	2	22.58324	64.5	169	618	5.2	182	139	68	1.15	6.23	5.64	22.3	39.6	7.5	0	0	0	2019/12/31
1975/9/28	35	1	1	126	2010/3/12	2010/7/16	2	0	0	1	0	1	23.67125	75	178	317	8.2	129	114	55.6	3.48	2.77	4.8	35	1.59	9.51	0	0	0	2019/12/31
1964/4/27	46	1	2	0	2010/6/8	2010/6/8	3	0	0	0	0	3	16.41207	52	178	183	8.5	64	84	61	1.3	3.78	5.18	83.7	53	7.9	0	0	0	2019/12/31
1985/8/20	25	2	2	40	2010/5/21	2010/6/30	2	0	0	0	0	1	27.54821	75	165	898	12.72	217	124	46	2.99	6.51	5	11.2	10	10.8	0	0	0	2019/12/31
1970/5/13	40	1	2	43	2010/5/18	2010/6/30	2	0	0	0	0	3	20.30741	58	169	339	9.4	196	122	70	6.95	4.52	2.5	41.7	76.8	10.9	0	0	0	2019/12/31
1976/2/9	34	1	2	140	2010/2/26	2010/7/16	1	0	0	0	0	2	24.22145	70	170	364	4.28	208	135	71	5.45	4.59	5.81	20.4	24.6	10.8	0	0	0	2019/12/31
1966/10/6	44	1	2	334	2009/8/16	2010/7/16	1	0	0	0	0	1	26.02758	77	172	271	4.06	161	158	83	5.79	4.7	6.2	25	55.9	13.1	0	0	0	2019/12/31
1948/1/28	63	1	2	692	2008/8/28	2010/7/21	1	0	0	0	1	1	25.0995	70	167	559	4.19	152	136	79	0.93	5.37	7.32	22.6	16.6	10.7	0	0	0	2019/12/31
1960/10/29	50	1	2	600	2008/11/28	2010/7/21	1	0	0	0	1	1		NA	NA	245	5.3	161	128	85	1.57	7.1	5.88	25	30.7	10.3	0	0	0	2019/12/31
1975/5/13	35	1	1	258	2009/11/6	2010/7/22	1	1	0	0	0	2	24.69136	80	180	482	4.8	168	132	88	3.48	5.42	4.87	25.8	37.4	10.4	0	0	0	2019/12/31
1977/8/26	33	1	2	104	2010/4/9	2010/7/22	2	0	0	0	0	2	22.49135	65	170	369	5.5	112	153	65	4.13	4.36	6.16	30.8	57.8	12.2	0	0	0	2019/12/31
1984/8/6	26	1	1	164	2010/2/12	2010/7/26	1	0	1	0	0	2	19.75309	64	180	608	5.9	161	146	60	1.48	5.29	5.53	13.6	12.2	17.7	0	0	0	2019/12/31
1953/11/9	57	1	2	303	2009/9/27	2010/7/27	2	0	0	0	0	1	26.42357	80	174	269	4.7	155	150	73	2.77	5.64	5.86	29	28	11.2	0	0	0	2019/12/31
1972/8/25	38	2	2	534	2009/2/9	2010/7/28	2	0	0	0	0	1	20.77562	48	152	720	4.4	44	116	54	1.62	3.97	6.23	101.7	50.9	18.3	0	0	0	2019/12/31
1967/12/30	43	1	2	33	2010/6/25	2010/7/28	1	1	0	1	0	2	24.91349	72	170	279	2.18	195	137	63	2.92	3.86	5.13	47	45.6	8.3	0	0	0	2019/12/31
1979/11/27	31	1	1	26	2010/7/8	2010/8/3	1	0	1	0	0	2		NA	162	417	8.76	155	137	84	2.49	4.63	5.2	26.9	87.5	14.2	0	0	0	2019/12/31
1966/3/20	44	1	2	39	2010/6/25	2010/8/3	1	0	0	0	0	1		NA	NA	300	4.5	236	74	84	0.88	4.19	5.49	17	19.6	10.3	0	0	0	2019/12/31
1969/4/30	41	1	2	1358	2006/11/27	2010/8/16	3	0	0	0	0	2	25.88057	82	178	906	6.3	56	145	80	1.89	3.11	4.8	22.2	21.8	6.9	0	0	0	2019/12/31
1982/8/14	28	1	1	508	2009/3/29	2010/8/19	1	0	0	0	0	2	20.74755	65	177	403	6.3	118	163	65	1.15	1.55	5.76	21.4	23.9	20	0	0	0	2019/12/31
1968/6/2	42	1	2	49	2010/7/8	2010/8/26	2	0	0	1	1	2	18.14487	50	166	659	2.9	230	105	68	2.74	5.81	6.57	30	14	10.8	0	0	0	2019/12/31
1962/5/5	48	1	2	793	2008/6/24	2010/8/26	2	0	0	0	0	1	18.9069	54	169	348	4.41	188	143	90.7	1.05	3.83	5.3	18.1	13	26	0	0	0	2019/12/31
1973/8/22	37	1	2	94	2010/6/1	2010/9/3	1	0	0	0	0	1	24.56747	71	170	299	4.9	177	130	71	2.07	5.83	6.36	45.9	72.1	18.6	0	0	0	2019/12/31
1982/5/24	28	1	1	68	2010/6/25	2010/9/1	1	0	0	0	0	2	16.80613	48	169	710	3.82	318	108	56.7	1.71	5.74	5.73	14.7	15.7	9.1	0	0	0	2019/12/31
1986/6/2	24	1	1	91	2010/6/4	2010/9/3	1	0	0	0	0	1	16.65249	47	168	300	5.8	264	154	62	1.81	5.25	5.29	42	50	16.7	0	0	0	2019/12/31
1969/1/11	42	1	2	87	2010/6/8	2010/9/3	1	0	0	0	0	2	24.4418	74	174	416	4.1	329	73	52	3.1	4.93	5.97	18.7	23.9	12.2	0	0	0	2019/12/31
1979/2/9	32	1	2	51	2010/8/6	2010/9/26	2	1	1	1	0	2	16.95502	49	170	299	3.99	171	138	58	0.86	3.78	5.2	22.8	29.5	3.6	0	0	0	2019/12/31
1985/6/12	25	1	1	405	2009/8/17	2010/9/26	1	0	0	0	0	2	18.20665	52	169	455	2.85	145	108	69	3.98	3.57	4.96	21.3	8.6	6.6	0	0	0	2019/12/31
1973/3/4	38	1	1	15	2010/9/14	2010/9/29	1	0	0	0	1	2	21.29529	63	172	477	2.9	202	171	62	4.42	5.95	4.72	33.5	40.9	13.7	0	0	0	2019/12/31
1976/3/14	35	2	2	814	2008/7/7	2010/9/29	3	0	0	0	0	2	17.0068	48	168	151	2.5	67	71	63.4	0.74	3.18	5.34	44	16	5	0	0	1	2017/11/23
1970/12/19	40	1	2	757	2008/9/2	2010/9/29	2	0	0	0	0	1	20.41522	59	170	278	3.8	133	149	65	1.43	2.91	8.26	31	33	12.8	0	0	0	2019/12/31
1945/11/18	65	1	2	40	2010/8/20	2010/9/29	2	0	0	0	0	1	19.26717	57	172	256	4.64	210	110	73	4.18	5.72	5.53	14.6	12.7	6.6	0	0	0	2019/12/31
1983/1/3	28	1	1	447	2009/7/9	2010/9/29	1	0	0	0	0	1	18.46722	54	171	288	5.2	147	157	72	0.85	5.64	4.44	21	19	25.7	0	0	0	2019/12/31
1962/1/5	49	1	2	48	2010/8/27	2010/10/14	1	0	0	0	0	2	20.02884	50	158	510	2.93	173	139	61	0.81	3.28	5.77	29.5	22.3	11.6	0	0	0	2019/12/31
1975/5/20	35	1	1	48	2010/8/27	2010/10/14	1	0	0	0	0	2	21.13886	64	174	540	5.5	470	102	59	8.78	4.69	5.99	38.5	89.6	8.7	0	0	0	2019/12/31
1962/8/18	48	1	2	98	2010/7/8	2010/10/14	1	0	0	0	0	2	19.53125	50	160	209	4.57	147	113	91	1.61	4.93	3.74	32.5	66.1	4	0	0	0	2019/12/31
1975/10/5	35	1	2	1144	2007/8/27	2010/10/14	1	0	0	0	0	2	21.97134	65	172	164	4.5	164	150	79.2	2.52	5.05	4.89	19.5	20.2	13.8	0	0	0	2019/12/31
1983/7/24	27	2	2	22	2010/9/30	2010/10/22	3	0	0	0	0	1	22.03173	55	158	721	12	234	106	62	1.22	5.15	5.29	25.4	16.1	6.7	0	0	0	2019/12/31
1982/10/15	28	1	1	669	2008/12/22	2010/10/22	1	0	0	0	0	1	22.22906	65	171	582	6	179	125	87	5.34	5.81	4.97	22.2	22.9	9.4	0	0	0	2019/12/31
1986/7/12	24	1	1	2867	2002/12/16	2010/10/22	3	0	0	0	0	3	17.26354	47	165	0	5.4	74	108	66	NA	NA	3.61	17.6	7.7	7	0	0	1	2011/3/22
1963/7/11	47	1	2	651	2009/1/9	2010/10/22	1	0	0	0	0	1	18.3391	53	170	301	5.45	159	134	88	0.59	4.43	6.27	23.5	22.8	10.1	0	0	0	2019/12/31
1969/10/4	41	1	2	1816	2005/11/11	2010/11/1	3	0	0	0	1	2	22.72044	68	173	788	4.6	123	111	51	0.92	2.26	4.45	48.7	16.4	28.4	0	0	0	2019/12/31
1975/6/6	35	1	2	18	2010/10/18	2010/11/5	2	0	0	0	0	2	23.45856	67	169	540	10.48	326	152	65	0.9	3.61	6.5	25.6	91.4	3.4	0	0	0	2019/12/31
1979/2/28	32	1	1	7	2010/11/5	2010/11/12	1	0	0	1	0	3	20.98765	68	180	578	4.58	155	135	93	2.03	6.17	5.59	24.7	26.5	8.2	0	0	0	2019/12/31
1984/2/19	27	1	1	309	2010/1/7	2010/11/12	1	0	0	0	1	1	24.4898	75	175	216	3.3	176	151	84	2.46	3.62	4.06	19.6	18.4	12.4	0	0	0	2019/12/31
1972/11/11	38	1	2	77	2010/9/17	2010/12/3	1	0	0	0	0	2	20.76125	60	170	342	3.7	71	137	77	1.15	4.44	5.31	40.4	37	17.1	0	0	0	2019/12/31
1973/9/15	37	1	1	161	2010/6/25	2010/12/3	1	1	0	1	0	2	25.18079	78	176	604	6.1	163	141	68	1.77	4.41	4.93	29	24	15.2	0	0	0	2019/12/31
1968/7/4	42	1	2	119	2010/8/6	2010/12/3	2	0	1	0	0	1	26.50212	67	159	738	5.26	98	144	89	0.94	5.07	5.34	23.5	21.7	9	0	0	0	2019/12/31
1984/5/1	27	1	1	598	2009/4/27	2010/12/16	1	0	0	0	0	1	18.71095	56	173	551	4.03	148	146	64	0.91	5.06	5.42	23.7	29.6	11.9	0	0	0	2019/12/31
1971/4/13	40	1	2	111	2010/8/27	2010/12/16	2	0	1	1	0	2	23.76543	77	180	328	5.82	288	126	67.3	2.75	4.33	12.51	21.1	13.4	16.4	0	0	0	2019/12/31
1962/12/22	48	1	2	521	2009/7/13	2010/12/16	2	0	0	0	0	1	23.73866	67	168	513	7.21	142	157	69	0.77	4.77	7.82	13.2	14.2	12.6	0	0	0	2019/12/31
1969/3/16	42	1	2	111	2010/8/27	2010/12/16	2	0	0	0	0	1	21.10727	61	170	239	6.6	191	136	97	1.3	4.22	5.45	21.7	16.4	7.4	0	0	0	2019/12/31
1981/4/21	30	1	1	419	2009/11/20	2011/1/13	2	0	0	0	0	2		NA	NA	180	7.4	220	147	49	0.98	5.44	5.77	21.5	20	6.6	0	0	0	2019/12/31
1940/11/7	70	1	1	181	2010/7/16	2011/1/13	1	0	1	0	0	1	19.95936	55	166	312	6.31	147	130	99	1.67	4.63	5.6	36	37	7.3	0	0	0	2019/12/31
1966/9/23	44	2	2	64	2010/11/10	2011/1/13	2	0	0	0	0	1	17.77778	40	150	182	4.8	270	134	45	1.27	4.45	5.35	15	16	9.3	0	0	0	2019/12/31
1989/8/20	21	1	1	68	2010/11/5	2011/1/12	2	0	0	0	0	1	21.36687	70	181	224	5.72	201	156	95	0.63	3.65	5.18	22.2	14.5	12	0	0	0	2019/12/31
1977/11/16	33	2	2	185	2010/7/12	2011/1/13	2	0	0	0	0	1		NA	NA	201	2.84	199	130	56	0.74	4.61	4.81	16.4	12.8	8.4	0	0	0	2019/12/31
1975/2/4	36	1	2	202	2010/6/25	2011/1/13	2	0	0	0	0	1	20.28123	60	172	260	4.73	174	151	71	1.53	3.84	5.69	20.3	14.8	11.5	0	0	0	2019/12/31
1984/7/29	27	1	2	81	2010/11/12	2011/2/1	2	0	0	0	1	3	20.0692	58	170	312	9.33	115	126	67	0.43	4.81	5.12	49.1	52.9	10.2	0	0	0	2019/12/31
1984/4/6	27	1	1	59	2010/12/3	2011/1/31	1	0	0	0	0	1	20.06173	65	180	344	5.1	117	149	79	4.13	4.69	5.43	20.5	15.1	6	0	0	0	2019/12/31
1968/10/30	42	1	2	54	2010/12/17	2011/2/9	1	0	0	0	0	1	23.03005	65	168	277	7.5	151	167	62	1.9	4.32	5.52	24.8	36.1	7.6	0	0	0	2019/12/31
1976/9/6	34	1	2	392	2010/1/13	2011/2/9	1	0	1	1	0	2	24.07407	78	180	501	3.5	154	132	66	3.12	4.64	6.88	35.6	47.2	10.3	0	0	0	2019/12/31
1980/5/6	31	1	2	0	2011/2/16	2011/2/16	1	0	0	0	1	2	19.37716	56	170	708	5.8	150	130	72.8	2.3	5.25	6.27	14	19.2	6.2	0	0	0	2019/12/31
1972/10/2	38	2	2	63	2010/12/17	2011/2/18	2	0	1	1	0	2	18.02596	45	158	389	3.57	75	53	26	2.71	5.58	4.87	36.4	29.7	11.7	0	0	0	2019/12/31
1969/9/12	41	1	2	100	2010/11/10	2011/2/18	1	0	0	0	0	2	27.13141	85	177	553	5.56	124	141	72	1.85	4.47	5.83	66.2	77.3	11.3	0	0	0	2019/12/31
1983/6/16	28	1	2	126	2010/10/15	2011/2/18	2	0	0	0	0	1	21.61281	61	168	152	3.62	155	165	69	1.05	3.01	4.5	32.6	23.3	18.5	0	0	0	2019/12/31
1971/2/28	40	1	2	144	2010/9/30	2011/2/21	1	0	0	0	0	2	24.22145	70	170	122	7.2	183	144	92	3.8	4.55	5.6	18.6	20.9	5.3	0	0	0	2019/12/31
1973/2/4	38	1	2	55	2010/12/28	2011/2/21	2	0	0	0	1	1	22.9854	68	172	231	9.2	290	140	62	3.03	3.64	4.99	19	20	12.2	0	0	1	2011/6/15
1982/3/7	29	1	1	84	2010/11/26	2011/2/18	2	0	0	0	0	1	24.05693	72	173	1018	14.23	135	172	68	2.32	3.44	7.18	24.4	39.5	9.7	0	0	0	2019/12/31
1966/7/6	45	1	2	265	2010/6/1	2011/2/21	1	0	0	0	1	2	20.51509	65	178	110	3.9	129	147	72	0.67	4.09	6.73	22	15	10.4	0	0	0	2019/12/31
1962/1/26	49	1	2	70	2010/12/13	2011/2/21	1	0	0	0	0	1	20.0692	58	170	366	5.4	148	153	71	0.8	5.74	7.38	23.6	25.7	8.2	0	0	0	2019/12/31
1988/3/9	23	2	2	22	2011/1/30	2011/2/21	2	0	0	0	0	1	23.58833	65	166	812	11.4	225	118	40	4.65	6.84	4.09	12.2	24.3	5	0	0	0	2019/12/31
1974/8/27	37	1	2	123	2010/10/22	2011/2/22	2	0	0	0	0	1	19.71332	59	173	196	4.61	80	142	81	1.19	4.52	4.61	33.8	25.4	15	0	0	0	2019/12/31
1962/6/30	49	1	2	118	2010/10/29	2011/2/24	2	0	0	0	0	2	16.45601	47	169	30	3.7	193	73	NA	NA	NA	NA	17.1	9.4	2.6	0	0	1	2011/7/13
1968/12/1	42	1	2	62	2010/12/24	2011/2/24	1	0	0	0	0	1	24.91349	72	170	406	6.34	165	119	59	1.9	3.43	6.01	17.4	12.9	11.2	0	0	0	2019/12/31
1968/3/17	43	1	1	2373	2004/9/3	2011/3/4	1	0	0	0	0	1	20.89796	64	175	304	10.6	220	112	52	1.53	3.89	5.07	12.9	12.6	2.9	0	0	0	2019/12/31
1975/11/20	35	1	2	114	2010/11/10	2011/3/4	1	0	0	0	0	1	20.76125	60	170	310	4.4	151	129	66	1	4.48	5.71	27.5	22.7	9.3	0	0	0	2019/12/31
1982/1/27	29	2	2	1589	2006/10/27	2011/3/4	2	0	0	0	1	2	22.03173	55	158	200	6	26	96	57	1.37	4.55	5.55	31	9.6	4.3	0	0	0	2019/12/31
1974/2/11	37	2	2	49	2011/1/14	2011/3/4	2	0	0	0	0	2	20.54569	50	156	40	8.74	180	115	54	2.03	2.34	4.44	23	14.9	5.6	0	0	0	2019/12/31
1974/2/14	37	2	2	14	2011/2/18	2011/3/4	2	0	1	1	0	3	21.20845	49	152	519	3.46	229	102	36	7.04	5.07	8.55	68.7	50.8	5.8	0	0	0	2019/12/31
1978/5/11	33	1	2	81	2010/12/18	2011/3/9	1	0	0	0	1	2	18.71095	56	173	554	3.99	199	130	67	1.61	5.1	5.81	24.4	23.3	5.4	0	0	0	2019/12/31
1973/12/30	37	1	2	40	2011/2/18	2011/3/30	2	0	0	0	0	1	24.56747	71	170	238	6.95	74	152	49	1.21	5.37	5.19	21.2	25	9.5	0	0	0	2019/12/31
1954/12/21	56	1	2	1068	2008/4/29	2011/4/2	3	0	0	0	1	1		NA	NA	400	6.22	186	145	71	1.2	6.54	5.78	25.4	14.7	6.5	0	0	1	2013/4/12
1970/6/29	41	1	2	55	2011/2/10	2011/4/6	1	0	0	0	0	1	17.30104	50	170	334	4.97	194	142	53	1.98	5.08	4.28	18.1	13.6	10.2	0	0	0	2019/12/31
1987/8/6	24	2	1	35	2011/3/11	2011/4/15	2	0	0	1	0	2	17.6693	43	156	609	5.15	246	105	56	1.11	4.27	5.5	17.5	12.4	5.1	0	0	0	2019/12/31
1974/3/22	37	1	2	259	2010/7/30	2011/4/15	1	0	1	0	0	1	22.09317	70	178	517	3.48	127	169	83	1.14	4.57	6.97	20.2	21.4	12.6	0	0	0	2019/12/31
1975/3/17	36	1	2	529	2009/11/20	2011/5/3	2	0	0	0	0	2	26.25958	75	169	616	4.91	137	145	72	3.84	3.68	6.65	24.8	36.5	8	0	0	0	2019/12/31
1961/12/13	49	1	2	210	2010/10/13	2011/5/11	1	0	0	0	0	1	18.50777	51	166	280	5.59	137	150	73	1.58	3.55	5.23	16.3	13.1	15.6	0	0	0	2019/12/31
1973/2/14	38	1	1	32	2011/5/6	2011/6/7	2	0	0	0	0	2	17.63085	48	165	83	3.6	27	108	56	1.35	3.65	4.19	33.5	31.7	5.7	0	0	1	2012/2/7
1979/9/19	32	1	2	91	2011/3/11	2011/6/10	2	0	0	0	0	1	20.76125	60	170	692	5.77	207	147	69	1.73	4.87	5.12	20.6	19.5	6.3	0	0	0	2019/12/31
1957/10/25	54	1	2	47	2011/5/6	2011/6/22	2	0	0	0	0	2		NA	NA	454	9.32	209	109	73	1.33	2.99	3.27	38.5	15.9	5	0	1	0	2019/12/31
1956/2/24	55	1	2	86	2011/3/28	2011/6/22	2	0	0	0	0	2	16.66667	54	180	203	3.96	91	143	64	0.8	3.47	5.54	19	7.3	23.1	1	0	0	2019/12/31
1966/4/20	45	1	2	66	2011/4/15	2011/6/20	1	0	0	1	0	2	17.0433	54	178	235	3.25	308	121	68	1.3	5.71	6.02	25.3	39	8.6	0	0	0	2019/12/31
1964/6/25	47	1	2	1114	2008/6/10	2011/6/29	1	1	0	0	0	2	22.03857	60	165	318	4.25	169	133	75	1.18	3.58	6.2	16	7.5	6.2	0	0	0	2019/12/31
1977/9/23	34	1	2	104	2011/3/18	2011/6/30	3	1	0	0	0	1	19.72104	55	167	856	5.3	124	121	72.9	0.68	4.32	6.04	21.6	27.8	11	0	0	0	2019/12/31
1982/10/5	29	1	1	302	2010/9/1	2011/6/30	1	0	0	0	0	1		NA	NA	660	10.6	260	156	56	2.43	3.97	5.56	21.5	17.6	7.9	0	0	0	2019/12/31
1978/8/9	33	1	1	59	2011/5/3	2011/7/1	2	0	0	0	0	1	21.46915	65	174	710	4.8	208	155	85	1.1	4.63	5.3	24.5	26.4	15.7	0	0	0	2019/12/31
1982/1/17	29	1	1	342	2010/7/28	2011/7/5	1	0	0	0	0	1	20.28123	60	172	237	5.6	120	161	96	2.51	4.46	5.62	20.3	15.8	11.1	0	0	0	2019/12/31
1986/6/4	25	2	2	28	2011/6/10	2011/7/8	2	0	0	0	0	1	22.9854	68	172	423	7.47	217	124	42	0.94	5.03	5.64	19.1	17.2	9	0	0	0	2019/12/31
1989/4/18	22	1	1	201	2011/1/5	2011/7/25	1	0	0	1	1	2	16.97531	55	180	42	9.53	161	131	55	1.03	3.31	4.15	22.1	11.3	9.2	0	0	1	2014/11/21
1988/5/28	23	1	1	790	2009/5/26	2011/7/25	1	0	0	0	0	1	24.6181	78	178	249	5.9	380	145	71	1.17	4.13	5.04	21	22	10.3	0	0	0	2019/12/31
1949/8/21	62	1	2	39	2011/6/17	2011/7/26	2	0	0	0	0	2	21.79945	66	174	918	3.5	215	121	76	2.54	4.57	7.18	17.8	13.4	4	0	0	0	2019/12/31
1978/5/14	33	1	1	2335	2005/3/4	2011/7/26	1	0	0	0	0	1	28.4055	90	178	515	6.6	153	145	56	9.18	5.72	6.98	62.5	118.7	14	0	0	0	2019/12/31
1982/9/2	29	1	2	410	2010/6/11	2011/7/26	1	0	0	0	0	1	22.47837	66.5	172	427	5.6	220	146	68	0.9	5.45	5.16	25.8	21.4	7.5	0	0	0	2019/12/31
1987/1/1	25	1	1	224	2010/12/14	2011/7/26	1	0	0	0	0	2	21.22449	65	175	300	5	131	150	91	0.54	3.78	5.15	19.6	13	20.8	0	0	0	2019/12/31
1943/8/22	68	2	2	1297	2008/1/7	2011/7/27	2	0	0	0	0	2	23.72529	57	155	79	4.57	189	117	71	6.35	5.68	5.82	26.1	14.4	10.1	0	0	0	2019/12/31
1962/11/25	49	1	2	348	2010/8/13	2011/7/27	1	0	0	0	0	1	20.51509	65	178	540	1.2	23	201	69	0.97	4.98	7.09	16.9	14.6	8.9	0	0	0	2019/12/31
1989/7/10	22	1	1	146	2011/3/4	2011/7/28	1	0	0	0	1	2	20.06173	65	180	90	5.55	164	149	53	0.94	5.06	6.1	18.4	19.9	13.4	0	0	0	2019/12/31
1969/8/8	42	1	1	482	2010/4/2	2011/7/28	3	0	1	1	1	1	17.30104	50	170	251	5.5	56	126	67.3	1	3.85	5.3	75.6	87.1	8.4	0	0	0	2019/12/31
1963/12/12	48	1	2	49	2011/6/17	2011/8/5	1	0	1	0	1	2	17.30612	53	175	521	3.2	146	128	83	1.66	4.49	5.33	19	11.6	7.7	0	0	0	2019/12/31
1977/11/9	34	1	2	805	2009/6/4	2011/8/18	1	0	0	0	0	1	22.20408	68	175	576	4.94	122	131	59	4.33	3.86	5.37	17.1	15.6	12.3	0	0	0	2019/12/31
1982/1/8	30	1	1	133	2011/4/11	2011/8/22	1	0	0	0	0	2	23.45092	71	174	636	5.5	166	169	67	4.84	6.14	5.05	20.7	34.7	18.1	0	0	0	2019/12/31
1980/8/17	31	1	2	1554	2007/5/23	2011/8/24	2	0	0	0	0	1		NA	NA	316	8.1	209	164	66	1.77	4.31	4.85	28.4	22.8	7.2	0	0	0	2019/12/31
1972/5/2	39	1	2	147	2011/3/30	2011/8/24	1	0	0	0	0	2	28.3737	82	170	416	4.8	158	133	64	2.44	5.63	6.12	18.2	16	22.6	0	0	0	2019/12/31
1946/7/2	65	1	2	1101	2008/8/18	2011/8/24	1	0	1	0	1	2	22.02432	69	177	576	5.36	134	115	86	3.49	6.01	14.69	28	19.3	13.7	0	0	0	2019/12/31
1952/10/21	59	1	2	251	2010/12/17	2011/8/25	1	0	0	0	0	2	24.72518	74	173	509	4.9	86	154	52	1.39	6.76	8.4	51.5	51.2	12.6	0	0	0	2019/12/31
1962/11/11	49	1	2	1720	2006/12/9	2011/8/25	1	0	1	0	0	2	26.21882	74	168	513	3.67	237	166	72	3.86	5.22	6.35	28.9	27.5	12.8	0	0	0	2019/12/31
1968/5/24	43	1	2	1396	2007/10/29	2011/8/25	2	0	0	0	0	1	26.92744	76	168	632	11.93	227	159	54	1.26	4.42	5.71	27.5	29.3	12.9	0	0	0	2019/12/31
1981/1/26	31	1	1	368	2010/8/27	2011/8/30	1	0	0	0	0	1	23.18339	67	170	541	6.2	184	137	68	2.59	4.57	5.29	23.4	26.6	13.4	0	0	0	2019/12/31
1944/4/28	67	1	2	147	2011/4/1	2011/8/26	2	0	0	0	1	2	18.937	60	178	388	4	101	123	65	0.78	4.42	5.13	21	13.1	11.3	0	0	1	2013/3/10
1966/6/5	45	1	2	73	2011/6/17	2011/8/29	2	0	0	0	0	2	22.03857	60	165	273	3.4	87	137	66	1.75	5.6	5.02	73	53	11	0	0	0	2019/12/31
1953/8/18	58	1	2	192	2011/2/18	2011/8/29	3	0	0	0	1	2	21.51386	60	167	127	7	189	136	72.7	0.88	4.92	3.99	30.7	41.4	8.6	0	0	0	2019/12/31
1963/1/20	49	1	2	52	2011/7/8	2011/8/29	1	0	0	0	0	1	23.12062	70	174	409	6.17	134	153	60	0.86	4.68	5.65	15.2	21.3	6.3	0	0	0	2019/12/31
1975/8/1	36	1	2	178	2011/3/4	2011/8/29	1	0	0	0	0	1	23.14815	75	180	557	6.8	214	148	63	0.92	3.94	3.17	21.3	14.5	8.1	0	0	0	2019/12/31
1978/5/1	33	1	1	67	2011/6/24	2011/8/30	1	0	0	0	0	1	22.53061	69	175	195	4	175	149	61	1.67	3.52	4.5	20.6	15.9	12.5	0	0	0	2019/12/31
1966/12/24	45	1	2	676	2009/10/23	2011/8/30	1	0	0	0	1	1	21.875	56	160	278	7.9	255	151	97	1.06	4.09	4.92	23.5	21.4	11.2	0	0	0	2019/12/31
1970/5/2	41	1	2	539	2010/3/10	2011/8/31	1	0	0	0	1	1	26.33289	77	171	806	6	159	138	58	4.62	4.29	5.52	26.8	23.7	2.3	0	0	0	2019/12/31
1963/3/22	48	1	2	608	2009/12/31	2011/8/31	1	0	0	0	0	1	18.06973	51	168	470	5.25	216	151	75	1.98	3.26	4.75	24.9	21.9	11.1	0	0	0	2019/12/31
1990/2/5	22	1	1	110	2011/5/13	2011/8/31	1	0	0	0	0	2	17.50639	50	169	354	5.9	167	158	54	0.76	4.88	5.22	18	8.8	16.3	0	0	0	2019/12/31
1979/9/21	32	1	2	321	2010/10/15	2011/9/1	1	0	0	0	0	1	21.97134	65	172	170	4.3	146	152	59	3.07	6.35	7.91	19.4	14	9.4	0	0	0	2019/12/31
1984/10/25	27	1	1	766	2009/7/27	2011/9/1	2	0	0	0	0	1	17.50639	50	169	1446	10.1	250	151	72.2	0.92	5.25	4.11	24	13.4	12.1	0	0	0	2019/12/31
1977/4/25	34	1	2	828	2009/5/26	2011/9/1	1	0	0	0	0	1	21.71925	57	162	209	4.7	152	139	71	1.08	4.86	5.7	20.6	17.5	7.6	0	0	0	2019/12/31
1958/8/30	53	1	2	678	2009/10/27	2011/9/5	2	0	0	0	0	1	24.50895	70	169	275	3.44	164	154	97	3.14	5.16	5.6	27.2	20.3	6.6	0	0	0	2019/12/31
1974/6/16	37	1	2	542	2010/3/12	2011/9/5	1	0	0	0	1	1	20.76125	60	170	658	4.6	129	131	91	2.17	5.06	5.47	20.6	20.1	6.8	0	0	0	2019/12/31
1960/1/24	52	1	2	927	2009/2/23	2011/9/8	3	0	0	0	0	1	22.75831	65	169	236	6.56	139	129	47	2.05	3.77	5	22	10	6.2	0	0	0	2019/12/31
1988/6/1	23	2	2	257	2011/1/5	2011/9/19	2	0	0	0	0	1	23.66524	66	167	618	4.3	159	126	52	1.15	3.3	5.63	8.1	9.1	12.4	0	0	0	2019/12/31
1989/11/3	22	1	1	372	2010/9/14	2011/9/21	1	0	0	1	0	1	18.25311	54	172	200	5.8	152	154	65	1.67	4.94	4.98	19.2	14.7	6.7	0	0	0	2019/12/31
1982/4/5	29	1	1	766	2009/8/18	2011/9/23	1	0	0	0	0	2	25.07619	65	161	289	5.68	198	159	61	3.72	5.77	4.47	48.5	91.7	8.5	0	0	0	2019/12/31
1977/11/21	34	1	2	62	2011/7/26	2011/9/26	2	0	1	0	0	2	20.08163	61.5	175	160	3.08	276	133	73	0.96	4.16	6.09	27.9	44.7	6.4	0	0	0	2019/12/31
1973/11/18	38	1	1	54	2011/8/5	2011/9/28	1	0	0	1	0	2	19.62323	65	182	331	10.83	311	141	74	1.91	4.73	5.05	34.2	113.5	5.5	0	0	0	2019/12/31
1963/4/14	48	1	2	61	2011/7/29	2011/9/28	1	0	0	0	0	2	21.63332	64	172	430	3.99	193	100	68	3.03	4.95	6.21	31.7	47.1	5.1	0	0	0	2019/12/31
1969/12/8	42	1	2	181	2011/4/1	2011/9/29	2	0	0	1	0	2	20.0692	58	170	238	4.23	159	126	55	2.04	4.81	4.35	36.3	24.5	6.8	0	0	0	2019/12/31
1973/9/14	38	1	1	41	2011/8/19	2011/9/29	1	0	0	0	0	2	18.62139	59	178	407	3.72	189	131	69	4.01	4.79	5.4	31.7	62.4	5.1	0	0	0	2019/12/31
1980/9/11	31	1	2	70	2011/7/22	2011/9/30	2	0	0	1	0	2	15.75575	45	169	717	7.6	160	122	52	0.87	6.29	6.11	75.4	196.7	8.7	0	0	0	2019/12/31
1969/6/28	42	2	2	2971	2003/8/12	2011/9/30	3	0	0	0	0	1	26.67276	70	162	599	4.6	141	151	48	1.05	2.95	4.65	151.2	158.2	11.9	0	0	0	2019/12/31
1963/10/13	48	1	2	3406	2002/6/3	2011/9/30	3	0	0	0	0	2	20.0692	58	170	499	7.6	99	136	104	4.13	4.61	6.35	52.6	46.9	7.4	0	0	0	2019/12/31
1944/5/2	67	1	2	261	2011/1/21	2011/10/9	1	0	0	0	0	1	26.12245	80	175	436	4.01	144	140	68	1.05	4.02	5.97	38.1	29.9	14	0	0	0	2019/12/31
1975/10/7	36	2	2	178	2011/4/15	2011/10/10	2	0	0	0	0	1		NA	156	270	4.14	131	124	46	1.34	4.87	6.28	64	63.5	6.3	0	0	0	2019/12/31
1985/10/23	26	1	2	228	2011/2/25	2011/10/11	1	0	1	0	1	1	24.97704	68	165	463	16.4	405	132	58	7.28	4.06	7.45	32	70.5	6.2	0	0	0	2019/12/31
1987/11/14	24	2	2	172	2011/4/22	2011/10/11	2	0	0	0	1	2	19.97919	48	155	113	5.5	158	113	53	0.87	4.14	5.13	22.1	22.1	6	0	0	0	2019/12/31
1967/10/13	44	1	2	137	2011/5/27	2011/10/11	2	0	0	0	1	1	24.16327	74	175	372	4.14	52	139	105	0.7	3.32	4.75	21.5	17.5	11.5	0	0	0	2019/12/31
1968/8/23	43	1	2	88	2011/7/15	2011/10/11	2	0	0	0	1	2	21.34629	65	174.5	249	4.73	232	133	63	1.44	4.65	5.78	29	41	5.2	0	0	0	2019/12/31
1961/4/20	51	1	2	96	2011/7/8	2011/10/12	1	0	0	0	0	2	22.83737	66	170	381	3.38	159	139	73	4.98	6.67	6.18	26.1	24.9	7.8	0	0	0	2019/12/31
1977/7/28	34	1	2	628	2010/1/28	2011/10/18	2	0	0	0	0	1	22.59814	70	176	294	5.39	256	141	73.9	0.7	5.33	6.56	23.5	19.6	7.8	0	0	0	2019/12/31
1988/12/8	23	1	2	1226	2008/6/10	2011/10/19	1	0	0	0	0	2	22.49135	65	170	454	6.07	224	142	80	1.33	3.64	4.7	22.3	13.5	16.8	0	0	0	2019/12/31
1953/11/5	58	1	2	184	2011/4/18	2011/10/19	2	0	0	0	0	2	21.87242	61	167	448	3.24	142	130	60	1.74	5.02	5.28	24.4	17	10.2	0	0	0	2019/12/31
1977/9/6	34	2	2	411	2010/9/3	2011/10/19	2	0	1	1	0	2	24.83576	62	158	800	3.8	89	91	35.9	5.59	4.86	5.34	73.4	85.1	13	0	0	0	2019/12/31
1962/4/29	50	1	2	306	2010/12/17	2011/10/19	1	0	0	0	0	1	21.46915	65	174	456	5.6	209	154	73	0.84	6.31	5.53	24.8	27.1	15.7	0	0	0	2019/12/31
1967/4/1	45	1	2	341	2010/11/12	2011/10/19	1	0	0	0	0	1	22.75831	65	169	562	5.46	169	151	85	2.75	3.15	5.54	25.2	24.9	13.4	0	0	0	2019/12/31
1986/3/12	26	1	1	20	2011/9/29	2011/10/19	1	0	0	1	1	2	20.70082	55	163	314	6.9	337	128	68	2.4	3.06	5.42	26.3	37.3	3.6	0	0	0	2019/12/31
1963/6/21	48	1	2	146	2011/5/27	2011/10/20	1	0	0	0	0	1	21.00767	60	169	246	5.01	143	134	78	3.22	3.49	5.66	21.5	9.8	16.8	0	0	0	2019/12/31
1970/11/5	41	1	2	34	2011/9/16	2011/10/20	3	0	1	0	0	2	20.41522	59	170	296	2.72	99	118	66	1.23	3.99	5.4	103	55.5	37.8	0	0	0	2019/12/31
1974/3/28	38	1	2	265	2011/1/28	2011/10/20	1	0	0	0	0	2	24.80159	70	168	32	3.45	88	144	70	0.96	4.73	4.53	43.7	84.7	11.3	1	0	1	2015/2/27
1956/7/5	55	1	2	453	2010/7/29	2011/10/25	2	0	0	0	0	1	26.92744	76	168	264	6.33	207	145	63	2.4	2.81	12.96	21.7	28.9	15.8	0	0	0	2019/12/31
1976/4/7	36	1	1	131	2011/6/17	2011/10/26	1	0	0	0	0	1	21.79931	63	170	260	5.71	225	158	78	0.64	6.05	5.57	21.3	4.7	7.5	0	0	0	2019/12/31
1983/7/21	28	1	2	733	2009/10/23	2011/10/26	1	0	0	0	0	1	19.60519	58	172	322	5.63	180	139	60	1.94	3.87	5.11	18.5	13.6	6.3	0	0	0	2019/12/31
1980/7/29	31	1	2	313	2010/12/17	2011/10/26	1	0	0	0	0	1	23.38869	70	173	437	4.69	142	152	62	2.7	5.6	7.23	21.9	23.9	10.7	0	0	0	2019/12/31
1947/1/20	65	1	2	919	2009/4/20	2011/10/26	2	0	0	0	0	1	26.39798	71	164	317	5.3	165	140	81	1.24	2.55	5.69	22	12.3	21.9	0	0	0	2019/12/31
1976/8/19	35	1	2	83	2011/8/5	2011/10/27	1	0	0	0	0	1	21.71925	57	162	455	5.6	156	147	71	2.17	4.33	5.83	20.9	26.6	13.3	0	0	0	2019/12/31
1958/7/29	53	1	2	405	2010/9/17	2011/10/27	1	0	0	0	0	1	21.79945	66	174	626	5.83	241	145	65	6.59	5.51	5.3	24.6	23.6	12.9	0	0	0	2019/12/31
1970/1/8	42	1	2	34	2011/9/23	2011/10/27	1	1	0	1	0	2	21.46915	65	174	494	4.72	276	116	68	1.18	3.37	4.99	30.7	35	7.4	0	0	0	2019/12/31
1981/5/20	30	1	1	140	2011/6/10	2011/10/28	1	0	1	1	0	1	20.28123	60	172	610	5.73	190	158	70	1.17	5.54	6.02	26.9	37.5	9.9	0	0	0	2019/12/31
1960/9/29	51	1	2	126	2011/6/24	2011/10/28	2	0	0	0	0	1	21.90758	54	157	523	6.96	284	123	70	6.57	4.74	5.25	24.6	23	8.3	0	0	0	2019/12/31
1964/3/18	48	1	2	1575	2007/7/9	2011/10/31	2	0	0	0	0	1	20.70082	55	163	266	7.63	159	147	75	1.36	4.02	5.38	24	18.8	10.5	0	0	0	2019/12/31
1974/4/26	38	1	2	277	2011/1/28	2011/11/1	1	0	1	0	1	2	19.15709	58	174	296	4.3	126	161	66	1.39	4.19	5.93	16.7	11.6	16.7	0	0	0	2019/12/31
1989/6/2	22	1	1	748	2009/10/16	2011/11/3	1	0	0	0	0	2	27.17063	90	182	251	11.99	326	118	60.3	1.01	4.44	5.13	30.3	36.2	13.1	0	0	0	2019/12/31
1941/9/26	70	1	2	318	2010/12/24	2011/11/7	3	0	0	0	0	2	23.38869	70	173	112	3.9	90	130	NA	NA	NA	NA	34.6	30.1	7.5	0	0	1	2013/7/13
1960/1/22	52	1	2	375	2010/10/29	2011/11/8	2	0	0	1	0	1	23.66144	70	172	928	3.5	194	147	72	2.78	6.45	5.55	29.4	27.7	25.3	0	0	0	2019/12/31
1979/6/17	32	1	2	1258	2008/5/29	2011/11/8	1	0	0	0	1	1	19.60519	58	172	449	5.2	135	134	78	0.89	6.08	5.31	21.6	12.1	11.7	0	0	0	2019/12/31
1957/10/12	54	1	2	1461	2007/11/8	2011/11/8	3	0	0	0	0	1	26.44628	72	165	374	2.86	142	134	42.2	1.41	3.51	7.07	57.2	63.4	8.4	0	0	0	2019/12/31
1980/3/27	32	1	1	502	2010/6/25	2011/11/9	2	0	1	0	0	1	17.99308	52	170	416	6.01	200	159	65	1.05	5.91	6.04	24.7	19.8	7	0	0	0	2019/12/31
1968/10/9	43	2	2	965	2009/3/20	2011/11/10	3	0	0	0	0	1	22.15102	56	159	290	5.5	138	123	NA	NA	NA	NA	51.1	22.9	11	0	0	0	2019/12/31
1950/6/4	61	1	2	88	2011/8/19	2011/11/15	1	0	1	0	0	2	17.82323	61	185	68	7.4	255	125	NA	NA	NA	NA	30.1	25	6.8	0	0	1	2012/1/27
1964/3/1	48	1	2	19	2011/11/9	2011/11/28	2	0	1	1	0	2	18.9069	54	169	417	7.5	182	116	67	1.87	5.1	4.4	58	58	2.2	0	0	0	2019/12/31
1962/1/13	50	1	2	35	2011/10/25	2011/11/29	1	0	0	0	0	1	27.17391	92	184	467	6.86	166	162	85	4.65	6.37	5.74	17.9	22	11.2	0	0	0	2019/12/31
1976/4/6	36	1	2	111	2011/8/11	2011/11/30	2	0	0	0	0	1	24.16327	74	175	508	7.55	245	141	72	4.65	6.31	6.21	32.7	45.4	12.1	0	0	0	2019/12/31
1986/2/11	26	1	1	26	2011/11/4	2011/11/30	3	0	1	0	0	2	19.60519	58	172	560	3.11	218	109	57	3.02	6.39	3.92	22.1	25.7	4.5	0	0	0	2019/12/31
1982/9/30	29	1	1	49	2011/10/14	2011/12/2	1	0	0	0	0	2	17.95918	55	175	317	7.02	146	138	72	1.42	4.79	5.16	38.6	53	9.3	0	0	0	2019/12/31
1987/10/5	24	2	1	102	2011/9/1	2011/12/12	2	0	0	0	0	1	21.0772	56	163	295	6.66	236	131	59	0.63	5.06	4.7	17.5	12.9	7.7	0	0	0	2019/12/31
1971/12/2	40	1	2	1127	2008/11/10	2011/12/12	2	0	0	0	0	1	26.07897	71	165	211	5.03	160	173	73	2.26	4.17	8.39	23.4	40.6	21.5	0	0	0	2019/12/31
1979/8/29	32	1	2	29	2011/11/14	2011/12/13	1	0	0	0	0	2	22.49135	65	170	316	4.35	125	142	81	1.02	3.67	5.24	26.2	26.7	7	0	0	0	2019/12/31
1962/1/7	50	1	1	116	2011/8/19	2011/12/13	2	0	0	0	1	1	22.14533	64	170	247	6.39	274	144	73	3.15	3.7	6.67	16.6	17.1	13.5	0	0	0	2019/12/31
1991/4/23	21	1	1	630	2010/3/23	2011/12/13	1	0	0	0	0	1	22.03857	60	165	560	15.34	174	166	77	2.37	4.52	5.35	20.6	25	8.6	0	0	0	2019/12/31
1976/11/7	35	1	2	2987	2003/10/10	2011/12/14	3	0	0	0	0	1	26.02617	70	164	548	4.3	230	180	72	0.95	3.66	4.87	34.5	36.4	10.8	0	0	0	2019/12/31
1943/6/30	69	1	2	82	2011/9/23	2011/12/14	1	0	0	0	0	1	27.01686	79	171	316	7.79	121	140	76	1.2	4.49	5.71	17.5	15.2	10.4	0	0	1	2016/7/4
1964/1/7	48	1	2	481	2010/8/20	2011/12/14	1	0	0	0	0	2		NA	NA	344	6.06	62	161	73	3.25	4.96	7.12	51.9	68.2	18.6	0	0	0	2019/12/31
1988/10/6	23	1	1	870	2009/7/27	2011/12/14	1	0	0	0	0	2	18.1662	55	174	270	3.7	152	93	67.7	2	3.33	4.63	18.9	14.3	8.5	0	0	0	2019/12/31
1988/2/6	24	1	1	82	2011/9/23	2011/12/14	1	0	1	1	0	2	23.04002	73	178	462	7.4	180	160	80	0.76	3.29	5.7	23.1	34.6	14	0	0	0	2019/12/31
1991/9/5	20	1	1	278	2011/3/11	2011/12/14	2	0	0	0	1	1	21.22449	65	175	28	6.5	131	160	56.6	2.54	4.09	5.64	21.9	18.7	18.2	0	0	0	2019/12/31
1970/10/20	41	1	2	775	2009/10/30	2011/12/14	1	0	0	0	0	1	23.2438	72	176	1068	4.71	166	152	76	1.96	5.73	5.16	27.7	33.8	13.1	0	0	0	2019/12/31
1982/4/4	30	2	2	45	2011/11/4	2011/12/19	2	0	0	0	0	1	23.06805	54	153	337	6.59	124	92	24	0.83	4.21	5.29	19.3	17.2	11.6	0	0	0	2019/12/31
1968/2/27	44	1	2	486	2010/8/20	2011/12/19	1	0	0	0	0	2	23.56663	73	176	166	5.5	143	143	56	10.87	6.17	8.41	24.8	36.4	11.8	0	0	0	2019/12/31
1971/12/15	40	1	2	69	2011/10/14	2011/12/22	1	0	0	0	0	1	19.26717	57	172	562	4.87	127	139	62	2.31	3.9	5.3	36.5	33.5	8.4	0	0	0	2019/12/31
1986/9/4	25	1	2	42	2011/11/14	2011/12/26	1	0	0	0	0	1	22.85714	70	175	513	5.6	239	150	74.1	1.47	NA	5.48	26.5	48.1	9.8	0	0	0	2019/12/31
1986/10/28	25	2	2	340	2011/1/20	2011/12/26	2	0	0	0	0	1	21.08281	50	154	443	5.9	140	106	44	2.59	5.18	4.49	30.9	13.9	11.7	0	0	0	2019/12/31
1970/2/15	42	2	2	42	2011/11/14	2011/12/26	2	0	0	0	0	2	20.57613	54	162	882	4.37	401	112	46	2.28	5.56	11.13	25.1	20.2	6.1	0	0	0	2019/12/31
1975/8/17	36	1	2	822	2009/9/25	2011/12/26	2	0	0	0	0	1	20.04745	60	173	320	5.09	200	160	62	3.86	5.22	5.9	15.6	17.9	16.3	0	0	0	2019/12/31
1965/10/21	46	1	2	67	2011/10/21	2011/12/27	2	0	0	0	0	1	26.17188	67	160	236	5.03	218	140	61	0.71	3.87	6.32	20.3	24	16.5	0	0	0	2019/12/31
1973/2/18	39	1	2	33	2011/11/24	2011/12/27	2	0	0	1	1	3	20.76125	60	170	312	6.04	269	98	61	4.32	5.1	5.55	86	163.5	4.3	0	0	0	2019/12/31
1988/10/2	23	1	1	186	2011/6/24	2011/12/27	1	0	0	0	0	1	19.75309	64	180	303	5.66	267	125	74	2.16	3.97	5.31	34.4	49.9	8.8	0	0	0	2019/12/31
1982/11/27	29	1	2	43	2011/11/14	2011/12/27	1	0	0	0	1	2	17.34047	52.5	174	329	4.74	82	144	55	1.6	4.73	5.06	27.2	30.8	11.3	0	0	0	2019/12/31
1954/3/12	58	1	2	285	2011/3/18	2011/12/28	1	0	0	0	1	1	20.80856	63	174	220	5.4	175	136	65	0.81	3.96	8.86	25.2	23.6	10.3	0	0	1	2013/11/5
1973/12/19	38	2	2	111	2011/9/9	2011/12/29	2	0	0	0	0	1	22.58271	60	163	248	4.32	169	137	48	8.99	6.08	5.83	16.7	12.4	7	0	0	0	2019/12/31
1980/8/29	31	1	1	34	2011/11/25	2011/12/29	1	0	0	0	0	1	18.71095	56	173	305	5.4	141	158	84	4.36	5.15	5.12	17.1	14.5	25.7	0	0	0	2019/12/31
1954/6/26	58	1	2	658	2010/3/12	2011/12/30	1	0	1	0	0	1	21.2585	60	168	316	4.43	171	137	75	1.24	3.67	7.29	21.4	15.1	7.1	0	0	0	2019/12/31
1959/8/27	52	1	2	70	2011/10/21	2011/12/30	1	0	1	0	0	2	23.05456	69	173	303	4.79	206	143	86	2.36	4.81	4.97	17	11.6	15.1	0	0	0	2019/12/31
1986/10/25	25	1	1	707	2010/1/22	2011/12/30	1	0	0	0	0	1	20.76125	60	170	287	4.1	158	155	75	5.49	5.56	5.22	29.1	12.8	12.8	0	0	0	2019/12/31
1989/7/14	22	1	1	28	2011/12/2	2011/12/30	1	0	0	0	0	1	20.66116	64	176	762	7.78	209	158	77	5.56	4.57	5.9	17.2	15.3	14.1	0	0	0	2019/12/31
1988/7/18	23	1	1	77	2011/10/14	2011/12/30	1	0	0	0	0	1	27.7323	83	173	266	7.94	215	157	70	1.7	4.84	5.6	55.6	119.4	8.4	0	0	0	2019/12/31
1969/10/1	42	1	2	1005	2009/3/30	2011/12/30	2	0	0	0	0	2	27.04164	80	172	82	NA	NA	NA	NA	NA	NA	NA	33.5	89.1	6.7	0	0	0	2019/12/31
1983/12/23	28	1	1	1472	2007/12/24	2012/1/4	1	0	0	0	0	2	17.95918	55	175	184	3.1	283	106	NA	NA	NA	NA	26.6	19.5	5.3	0	0	1	2012/5/18
1992/10/11	19	1	1	298	2011/3/18	2012/1/10	1	0	0	0	0	1	23.67125	75	178	334	5.6	169	156	NA	NA	NA	NA	21.9	21.9	13.4	0	0	0	2019/12/31
1982/2/8	30	1	1	38	2011/12/5	2012/1/12	1	0	0	0	1	1	21.77755	69	178	602	3.87	153	152	68	0.35	3.17	5.51	20.9	15	20.2	0	0	0	2019/12/31
1955/11/26	56	1	2	55	2011/11/22	2012/1/16	1	0	1	1	0	3	16.24527	55	184	10	6.95	172	96	NA	NA	NA	NA	83.7	68.7	7.9	0	0	1	2012/3/8
1967/8/8	44	1	2	4	2012/1/13	2012/1/17	1	0	1	0	0	1	23.05456	69	173	252	5.4	162	154	71	2.57	3.59	5.31	15	12	15.5	0	0	0	2019/12/31
1959/7/13	53	1	2	74	2011/11/4	2012/1/17	2	0	0	0	0	2	22.75831	65	169	274	3.58	171	119	103	1.05	5.2	5.47	14.9	16.4	4.1	0	0	0	2019/12/31
1974/9/6	37	1	2	28	2011/12/22	2012/1/19	1	0	0	0	0	1	20.47827	62	174	461	4.54	148	147	52	0.83	4.11	5.18	22.8	17.8	11.1	0	0	0	2019/12/31
1956/5/16	56	1	2	38	2011/12/12	2012/1/19	1	0	0	0	1	2	20.24221	58.5	170	266	4.4	175	146	86	1.09	4.59	5.25	25.2	19.6	13.6	0	0	0	2019/12/31
1989/3/16	23	1	1	31	2011/12/19	2012/1/19	1	0	0	0	1	2	21.32944	73	185	444	6.81	209	143	70	3.4	5.21	5.83	27.9	42.3	11.8	0	0	0	2019/12/31
1975/6/16	37	2	2	49	2011/12/2	2012/1/20	2	0	0	0	0	1	19.7777	50	159	616	3.6	152	128	46	0.61	5.2	4.82	17.2	17.6	12.3	0	0	0	2019/12/31
1974/6/12	38	1	2	403	2010/12/24	2012/1/31	1	0	0	0	0	1	24.21229	75	176	674	5.9	181	150	68	1.75	4.9	6.61	32.5	47.9	15.1	0	0	0	2019/12/31
1972/9/29	39	1	2	59	2011/12/2	2012/1/30	2	0	0	0	0	2	23.25502	68	171	473	3.84	180	153	75	5.68	5.36	6.24	13.1	12.8	11.1	0	0	0	2019/12/31
1978/5/6	34	1	2	43	2011/12/19	2012/1/31	2	0	0	0	1	1	21.2585	60	168	334	5.53	165	149	90	3.25	3.81	7.5	23.2	45.4	11.2	0	0	0	2019/12/31
1964/1/4	48	1	1	60	2011/12/2	2012/1/31	2	0	0	0	0	2	25.25952	73	170	208	3.1	89	139	78	2.03	4.69	7.98	74.3	61.5	64.5	0	0	0	2019/12/31
1971/7/12	41	1	2	67	2011/11/25	2012/1/31	2	0	0	0	1	1	23.87543	69	170	642	5.19	179	146	65	5.51	4.89	6.16	28.3	34.8	9.2	0	0	0	2019/12/31
1950/7/26	62	1	2	61	2011/12/2	2012/2/1	1	0	0	0	0	1	19.00391	53	167	233	6.8	161	147	55	0.72	3.71	6.17	18.7	12.3	8.3	0	0	0	2019/12/31
1968/10/10	43	1	2	1248	2008/9/2	2012/2/2	1	0	0	0	0	2	20.41522	59	170	125	6.8	139	148	67	1.96	3.74	5.52	22.2	17	7.8	0	0	0	2019/12/31
1967/2/3	45	1	2	262	2011/5/20	2012/2/6	1	1	0	0	1	1	20.45115	67	181	515	5.6	348	125	73	1.97	5.38	5.98	23.7	14.5	4.3	0	0	0	2019/12/31
1986/2/16	26	1	1	864	2009/9/27	2012/2/8	2	0	0	0	0	2	21.46915	65	174	123	3.8	94	153	NA	NA	NA	NA	31.1	62.5	12.4	0	0	0	2019/12/31
1973/3/5	39	1	2	265	2011/5/25	2012/2/14	2	0	0	0	0	2	23.1405	63	165	146	6.3	138	153	84	1.3	3.55	6.27	26.3	24	14.9	0	0	0	2019/12/31
1976/6/28	36	1	2	526	2010/9/30	2012/3/9	1	0	0	0	0	1	23.30668	65	167	347	9.9	191	148	NA	NA	NA	NA	28.4	38.2	10.8	0	0	0	2019/12/31
1955/12/27	56	1	2	35	2012/2/17	2012/3/23	1	0	0	0	0	2	21.87755	67	175	311	5.59	223	139	83	3.14	4.67	6.38	28.9	25.7	12.2	0	0	0	2019/12/31
1984/1/19	28	1	2	0	2012/3/23	2012/3/23	1	0	0	0	0	2	18.73278	51	165	175	7	219	163	64	2.97	3.58	5.89	72.7	111.3	8.9	0	0	0	2019/12/31
1964/11/18	47	1	2	0	2012/3/26	2012/3/26	1	0	0	1	0	2	25.0995	70	167	212	5.17	73	106	66	0.75	3.87	5.59	31.7	68.6	2.8	0	0	0	2019/12/31
1964/3/7	48	2	2	24	2012/3/2	2012/3/26	2	0	0	0	0	1	22.18935	54	156	275	4.78	192	128	40	1.62	5.74	7.17	23.6	16.8	7.7	0	0	0	2019/12/31
1971/9/16	41	2	2	0	2012/3/26	2012/3/26	2	0	1	1	0	3	11.77778	26.5	150	16	17.39	60	73	NA	NA	NA	NA	44	18.5	13.7	0	0	0	2019/12/31
1976/5/22	36	2	2	0	2012/3/27	2012/3/27	2	0	0	0	0	1	19.14672	46	155	519	4.43	174	132	56	1.42	4.35	5.66	20	11	5.2	0	0	0	2019/12/31
1957/9/15	55	1	2	47	2012/2/10	2012/3/28	3	0	0	0	0	1	28.40055	85	173	427	5.43	133	130	81	3.82	5.13	5.94	20.9	21.6	15	0	0	0	2019/12/31
1982/7/27	30	1	1	1262	2008/10/13	2012/3/28	1	0	0	0	0	2	19.03114	55	170	45	6.57	199	87	NA	NA	NA	NA	41.1	40.1	5.8	0	0	0	2019/12/31
1979/10/31	32	1	1	197	2011/9/13	2012/3/28	1	0	0	0	0	1	22.09317	70	178	496	6.3	158	144	73	0.71	3.26	5.26	31.8	26.2	13.8	0	0	0	2019/12/31
1982/4/25	30	2	2	125	2011/12/2	2012/4/5	2	0	0	0	0	1	23.82813	61	160	314	5.8	84	130	78	2.1	3.93	5.7	41.9	51.5	7.2	0	0	0	2019/12/31
1967/1/8	45	1	2	1291	2008/9/22	2012/4/5	1	0	0	0	1	1	23.88946	74	176	395	4.78	112	156	71	0.75	3.03	5.89	18.8	18.3	12	0	0	0	2019/12/31
1984/3/24	28	1	2	98	2011/12/30	2012/4/6	1	0	0	0	0	2	18.61224	57	175	32	4.4	140	156	74	1.28	5.87	5.59	20.3	14.8	11.6	0	0	0	2019/12/31
1961/1/7	51	1	1	81	2012/1/20	2012/4/10	1	0	1	0	0	2	20.20202	55	165	17	3.55	137	100	67	NA	NA	NA	38.6	73.7	4.1	0	0	0	2019/12/31
1986/11/26	25	1	1	111	2011/12/22	2012/4/11	1	0	0	0	0	2	18.59113	55	172	447	2.63	171	139	68	1.26	4.71	5.27	26.5	42.6	9.7	0	0	0	2019/12/31
1971/6/12	41	1	2	58	2012/2/13	2012/4/11	1	0	0	0	0	1	23.67125	75	178	257	5.75	188	149	118	1.41	4.05	4.73	25	23.2	7.4	0	0	0	2019/12/31
1982/6/27	30	1	1	861	2009/12/11	2012/4/20	2	0	0	0	0	2	20.57143	63	175	175	3.5	143	151	79	3.42	4.9	6	21.7	14.7	8.7	0	0	0	2019/12/31
1977/2/24	35	1	2	209	2011/9/29	2012/4/25	1	0	0	0	0	1	24.60973	67	165	563	7.48	190	161	73	2.47	4.08	4.96	20.8	20.7	7.9	0	0	0	2019/12/31
1989/11/12	22	1	1	163	2011/11/14	2012/4/25	1	0	0	0	0	2	22.46003	68	174	108	5.1	173	161	60	2.73	4.38	4.91	20.5	20.8	11.5	0	0	0	2019/12/31
1963/4/1	49	1	1	160	2011/11/18	2012/4/26	3	0	0	1	0	2	20.43817	57	167	178	6.01	112	116	NA	NA	NA	NA	25.5	20.9	5.8	0	0	0	2019/12/31
1985/8/10	27	2	1	624	2010/8/11	2012/4/26	3	0	0	0	0	2	23.1405	63	165	355	4.4	230	107	52	1.03	4.35	4.76	19.1	15.1	3.7	0	0	0	2019/12/31
1980/8/30	32	2	2	1367	2008/7/29	2012/4/26	2	0	0	0	0	2	25.39063	65	160	295	4.99	291	116	53	1.53	4.3	4.18	35.2	37	4	0	0	0	2019/12/31
1981/11/30	30	2	2	976	2009/8/24	2012/4/26	3	0	0	0	0	2	25.39063	65	160	283	5.3	240	132	56	1.09	2.99	5.1	54.4	73.3	7.7	0	0	0	2019/12/31
1959/5/22	53	1	2	0	2012/4/27	2012/4/27	3	0	0	1	0	3	20.17325	51	159	290	2.44	71	106	NA	NA	NA	NA	28.4	41.3	8.3	0	0	0	2019/12/31
1988/3/19	24	1	1	1223	2008/12/22	2012/4/28	2	0	1	0	0	1	21.97134	65	172	350	6.2	172	169	81	1.92	5.13	5.32	21.8	17.2	9.4	0	0	0	2019/12/31
1963/6/12	49	1	2	55	2012/3/9	2012/5/3	1	0	0	0	0	1	21.4876	58.5	165	299	3.99	147	153	69	1.83	5.23	5.72	71.7	25.4	12.8	0	0	0	2019/12/31
1976/8/31	36	1	1	508	2010/12/13	2012/5/4	1	0	1	0	0	1	19.05197	50	162	319	4.95	147	163	NA	NA	NA	NA	21.6	18.6	19.9	0	0	0	2019/12/31
1983/11/1	29	1	1	46	2012/3/23	2012/5/8	1	0	1	0	0	2	16.85252	47	167	14	2.59	237	87	NA	NA	NA	NA	32.2	31.8	3.9	0	0	0	2019/12/31
1986/1/24	26	1	1	61	2012/3/9	2012/5/9	1	0	0	0	0	2	20.64341	62.5	174	215	4.1	183	139	73	1.04	2.82	5.06	17.8	13.8	15	0	0	0	2019/12/31
1982/2/28	30	2	2	734	2010/5/7	2012/5/10	2	0	0	0	0	1	18.42653	46	158	310	3.87	198	137	NA	NA	NA	NA	17.4	12.8	9.6	0	0	0	2019/12/31
1963/1/16	49	1	2	62	2012/3/9	2012/5/10	2	0	0	0	0	1	23.04398	63.5	166	643	4.79	159	159	83	1.97	6.04	6.18	20.3	18.8	14.9	0	0	0	2019/12/31
1966/1/28	46	1	2	1424	2008/6/16	2012/5/10	1	0	0	0	1	1	22.86237	60	162	225	6.3	167	138	NA	NA	NA	NA	23.1	16	13	0	0	0	2019/12/31
1986/7/26	26	1	1	189	2011/11/3	2012/5/10	1	0	1	0	0	1	17.95918	55	175	485	5.4	159	124	76	1.24	4.64	5.2	18.1	12.7	12.8	0	0	0	2019/12/31
1985/7/10	27	1	2	924	2009/10/30	2012/5/11	1	0	0	0	0	1	27.68166	80	170	711	6.19	242	133	87	1.49	3.97	4.68	23.4	28.9	23	0	0	0	2019/12/31
1980/3/28	32	1	1	517	2010/12/16	2012/5/16	1	0	0	0	1	1	17.30104	50	170	397	1.49	135	152	73	0.76	3.72	5.76	33.9	35.5	8.3	0	0	0	2019/12/31
1982/5/16	30	1	1	123	2012/1/20	2012/5/22	1	0	0	0	1	2	17.75568	55	176	55	4.79	148	153	84	0.67	3.57	5.16	74.5	101.8	35.5	0	0	0	2019/12/31
1965/5/1	47	1	2	81	2012/3/9	2012/5/29	1	0	0	0	0	3	19.25703	55	169	105	4.07	185	107	58	2.09	5.9	5.3	73	146.1	5.8	0	0	0	2019/12/31
1984/3/30	28	1	1	53	2012/4/6	2012/5/29	1	0	1	1	1	2	16.26298	47	170	494	4.9	226	120	75.9	1.11	3.68	5.13	28.6	17.6	5.6	0	0	0	2019/12/31
1962/5/7	50	1	2	528	2010/12/24	2012/6/4	1	0	0	0	0	1	19.26531	59	175	301	6.87	176	151	85.35	0.98	4.46	NA	19.9	17.5	15.1	0	0	1	2019/10/5
1965/11/2	47	1	2	76	2012/3/23	2012/6/7	1	0	0	0	1	2	21.63332	64	172	144	6.23	190	131	73	1.21	5.65	5.88	18.1	38.5	6.2	0	0	0	2019/12/31
1973/11/5	39	1	1	55	2012/4/26	2012/6/20	1	0	0	0	0	2	20.17715	59	171	143	1.97	226	111	79	2.82	5.93	5.36	25.4	47.9	5	0	0	0	2019/12/31
1976/2/20	36	1	2	38	2012/5/21	2012/6/28	1	0	0	0	0	1	23.597	69	171	307	4.6	166	153	72	0.85	4.9	5.12	17.1	12	6.7	0	0	0	2019/12/31
1987/2/18	25	1	1	34	2012/5/25	2012/6/28	1	0	0	0	0	2	16.90103	50	172	206	1.86	224	115	92	1.31	5.43	5.33	13.8	16.4	7.8	0	0	0	2019/12/31
1959/6/18	53	1	2	218	2011/11/24	2012/6/29	1	1	0	0	0	2	20.28123	60	172	164	2.97	294	114	95	0.46	4.02	5.54	36.7	41	2.6	0	0	0	2019/12/31
1958/11/2	54	1	2	9	2012/6/20	2012/6/29	3	0	0	0	0	2	23.04002	73	178	340	4.9	104	161	59	1.55	4.22	5.86	26.5	34.1	6.6	0	0	0	2019/12/31
1966/2/10	46	1	2	56	2012/5/4	2012/6/29	1	1	0	1	0	2	19.95936	55	166	676	5.84	204	136	47	4.62	5.75	5.96	75.4	86.6	8.8	0	0	0	2019/12/31
1971/10/2	41	1	2	42	2012/5/18	2012/6/29	2	0	0	1	1	3	17.83591	54	174	225	3.34	156	120	69	2.34	4.01	7.59	31	24.8	2.5	0	0	0	2019/12/31
1960/1/3	53	1	2	52	2012/5/11	2012/7/2	2	0	1	1	0	3	18.937	60	178	14	3.45	182	133	62	NA	NA	NA	14	11	12.7	0	0	1	2012/7/20
1966/11/6	46	1	2	45	2012/5/18	2012/7/2	2	0	0	0	0	2	17.63085	48	165	216	5.8	172	154	77	1.47	3.88	6.33	27.8	31.6	6.8	0	0	0	2019/12/31
1977/2/18	35	1	2	140	2012/2/13	2012/7/2	1	0	0	0	0	1	22.49135	65	170	286	11.9	259	121	121.6	3.94	6.49	4.76	16.3	11.2	10.6	0	0	0	2019/12/31
1951/3/6	61	1	2	45	2012/5/18	2012/7/2	1	0	0	0	0	3	19.89619	57.5	170	160	4.78	80	101	57	3.3	4.57	5.81	215.7	97.6	12.8	0	0	1	2016/4/4
1970/12/5	42	1	2	46	2012/5/17	2012/7/2	2	0	1	0	0	2	25.39063	65	160	451	3.76	153	168	71	4.08	5.74	5.85	23.7	35.8	10.5	0	0	0	2019/12/31
1941/11/3	71	1	2	74	2012/4/20	2012/7/3	1	0	0	0	0	1	20.79673	58	167	569	5.09	171	85	91	1.61	3.4	8.62	33.7	20.9	3.4	0	0	1	2018/10/3
1968/2/26	44	1	2	81	2012/4/13	2012/7/3	2	0	1	0	1	2	21.38394	64	173	292	6.5	221	146	62	2.49	5.21	8.51	21	18.4	8.5	0	0	0	2019/12/31
1975/10/24	37	1	2	952	2009/11/24	2012/7/3	2	0	0	0	0	1	19.03114	55	170	680	5.3	148	129	71	0.71	4.5	5.87	26.2	19.5	6.5	0	0	0	2019/12/31
1953/7/28	59	1	2	53	2012/5/11	2012/7/3	2	0	0	0	1	1	26.57313	75	168	372	5.7	175	154	76	3.49	5.45	6.11	32.7	31.9	11.8	0	0	0	2019/12/31
1961/9/25	51	1	2	144	2012/2/10	2012/7/3	2	0	0	0	0	2	23.66144	70	172	553	5.37	237	153	71	1.86	4.4	6.25	19.3	23.2	5.7	0	0	0	2019/12/31
1954/10/21	58	1	2	75	2012/4/20	2012/7/4	2	0	0	0	0	1	19.83516	58	171	279	5.29	85	136	78.7	1.61	5.02	5.26	17.6	27.1	14.1	0	0	0	2019/12/31
1981/6/16	31	1	1	952	2009/11/24	2012/7/3	1	0	0	0	0	1	20.51913	60	171	300	5	169	127	69	3.37	4.23	5.03	17	9.7	6.5	0	0	0	2019/12/31
1989/10/24	23	1	1	1031	2009/9/7	2012/7/4	1	0	1	0	0	1	21.6263	62.5	170	325	4.3	170	147	60	1.51	4.75	6.01	29.2	45.6	15.8	0	0	0	2019/12/31
1978/9/10	34	1	2	77	2012/4/20	2012/7/6	2	0	0	1	0	3	16.56301	49	172	6	3.77	202	130	51	NA	NA	NA	18.3	25.7	10.2	0	0	1	2012/12/2
1956/3/4	56	2	2	119	2012/3/9	2012/7/6	2	0	0	0	0	1	29.24211	73	158	228	7.04	113	121	54	1.03	4.04	5.28	29.1	29	7.4	0	0	0	2019/12/31
1967/6/29	45	1	2	406	2011/5/27	2012/7/6	1	0	0	0	0	1	22.67574	64	168	268	4.18	173	150	64	0.64	5.08	7.16	22.9	22.7	8.7	0	0	0	2019/12/31
1980/3/24	32	1	1	903	2010/1/15	2012/7/6	1	1	0	0	0	2	21.22449	65	175	394	6.73	333	135	62	1.27	4.62	5.23	12.3	13.8	11.9	0	0	0	2019/12/31
1944/10/13	68	1	2	921	2009/12/31	2012/7/9	1	0	0	0	0	1	27.25089	76	167	258	5	151	133	81.4	0.88	5.15	10.06	15.3	13.4	8.1	0	0	1	2017/10/22
1990/10/14	22	1	1	444	2011/4/22	2012/7/9	1	0	0	0	0	1	19.81768	60	174	694	5.15	236	151	63	4.73	5	5.22	13.8	9.1	34.7	0	0	0	2019/12/31
1965/5/15	47	1	2	150	2012/2/10	2012/7/9	1	0	0	0	0	1	24.38272	79	180	214	6	108	162	77	1.21	4.54	4.95	29.1	55.7	14.9	0	0	0	2019/12/31
1982/3/5	30	1	1	67	2012/5/4	2012/7/10	1	1	0	1	0	1	19.81768	60	174	280	3.65	137	139	54	2.58	2.84	4.42	58.1	88.6	6.2	0	0	0	2019/12/31
1974/1/12	39	1	2	789	2010/5/13	2012/7/10	2	0	0	0	0	2	23.18367	71	175	332	4.71	201	139	91	1.41	4.8	4.6	24.9	25.7	9.9	0	0	0	2019/12/31
1982/12/4	30	1	2	1506	2008/5/26	2012/7/10	1	0	0	0	0	1	20.41522	59	170	242	4.34	132	148	73	0.68	3.32	5.31	18.7	19.8	13.7	0	0	0	2019/12/31
1973/7/8	39	1	2	416	2011/5/27	2012/7/16	2	0	0	0	0	1	24.80159	70	168	319	3.8	236	143	72	0.64	6.16	6.16	17.8	14.2	7.6	0	0	0	2019/12/31
1980/7/8	32	1	1	81	2012/4/27	2012/7/17	1	0	0	1	0	3	20.70313	53	160	587	3.6	223	150	70	0.78	2.77	6.22	29.1	38.6	12.9	0	0	0	2019/12/31
1990/4/21	22	1	1	88	2012/4/20	2012/7/17	3	0	0	0	0	2	19.72318	57	170	153	6.08	138	145	85	0.69	2.96	5.14	22	20	14.2	0	0	0	2019/12/31
1985/2/18	27	1	1	421	2011/5/23	2012/7/17	1	0	0	0	0	1	19.53125	50	160	327	5.88	255	143	83	2.07	4.06	5.35	27.5	21	7.8	0	0	0	2019/12/31
1956/12/16	56	1	2	509	2011/2/25	2012/7/18	3	0	0	0	0	2	19.69955	55.6	168	319	7.97	207	134	73	0.76	5.84	6.51	14.16	20	9.5	0	0	0	2019/12/31
1956/11/23	56	1	2	89	2012/4/20	2012/7/18	1	0	0	0	0	1	21.51386	60	167	201	4.97	151	131	72	2.16	6	5.19	31.9	31	9	0	0	0	2019/12/31
1984/9/29	28	1	1	219	2011/12/12	2012/7/18	1	0	0	0	0	2	25.71166	70	165	389	3.42	178	150	65	1.11	4.17	5.99	31.6	41.2	9.7	0	0	0	2019/12/31
1988/11/10	24	1	1	583	2010/12/13	2012/7/18	1	0	0	0	0	1	19.94321	59	172	492	4.88	146	154	77	1.07	3.82	5.41	30.6	34.4	12.3	0	0	0	2019/12/31
1971/1/2	42	1	2	414	2011/6/1	2012/7/19	1	0	0	0	0	1	21.46915	65	174	250	3.3	186	119	50	1.95	4.68	7.22	21.8	26.3	28	0	0	0	2019/12/31
1984/2/29	28	1	2	0	2012/8/6	2012/8/6	1	0	0	0	0	2	19.15709	58	174	158	5.2	245	130	74	0.49	4.06	4.84	15.8	7.9	10.8	0	0	0	2019/12/31
1977/7/5	35	1	1	53	2012/6/1	2012/7/24	1	0	0	1	0	3	18.36547	50	165	247	2.31	204	117	35	2.08	6.1	4.4	22.8	36.6	9.2	0	0	0	2019/12/31
1967/5/11	45	1	1	750	2010/7/5	2012/7/24	1	0	0	0	0	1	23.2438	72	176	524	6.82	215	155	89	3.84	4.14	5.49	13.6	19.9	9.4	0	0	0	2019/12/31
1969/10/31	43	1	2	97	2012/4/18	2012/7/24	1	0	0	1	0	1	21.63332	64	172	647	3.98	78	150	69	2.44	5.43	5.49	18.3	17.5	11.2	0	0	0	2019/12/31
1987/10/16	25	1	1	1016	2009/10/13	2012/7/25	1	0	0	0	0	1	20.80856	63	174	252	7.3	190	150	77	1.67	4.05	6	19.2	15.2	19	0	0	0	2019/12/31
1982/10/4	30	1	2	166	2012/2/10	2012/7/25	1	0	0	0	0	3	24.4898	75	175	929	4.78	170	165	93	1.83	5.53	6.13	18.8	20.2	22.2	0	0	0	2019/12/31
1972/5/8	40	2	1	264	2011/11/4	2012/7/25	2	0	0	0	1	1	28.04038	70	158	898	8.23	219	135	50	0.72	3.75	6.07	14.3	10.3	7	0	0	1	2017/5/14
1969/11/26	43	1	2	91	2012/4/27	2012/7/27	2	0	1	1	1	3	14.69238	40	165	2	2.32	135	95	35	NA	NA	NA	17.6	16	6.8	0	0	1	2012/9/23
1981/6/20	31	1	2	533	2011/2/10	2012/7/27	2	0	0	1	0	1	20.54989	58	168	235	3.31	183	144	NA	NA	NA	NA	20.8	7	18.3	0	0	0	2019/12/31
1974/9/3	38	1	2	728	2010/7/30	2012/7/27	3	0	0	1	0	2	20.52892	68	182	20	5	120	156	NA	NA	NA	NA	36.6	38	11	0	0	0	2019/12/31
1960/6/22	52	1	2	17	2012/7/13	2012/7/30	2	0	0	1	0	3		NA	NA	226	4.63	175	117	62	2.49	4.37	6.05	96.9	86.4	4.1	0	0	0	2019/12/31
1969/10/9	43	1	2	60	2012/6/1	2012/7/31	1	0	0	0	0	2	25.68956	76	172	318	4.2	114	147	66	9.02	4.9	5.2	38.4	45.9	12.6	0	0	0	2019/12/31
1987/11/30	25	1	1	25	2012/7/6	2012/7/31	2	0	0	0	0	2	21.06163	69	181	287	6.44	252	126	60.8	4.56	4.15	4.16	54.1	34.8	3.5	0	0	0	2019/12/31
1981/2/10	31	1	1	25	2012/7/6	2012/7/31	1	0	0	1	0	3	18.5132	58	177	356	3.5	317	94	51.9	1.56	5.77	4.6	37.7	27.8	6.2	0	0	0	2019/12/31
1969/6/15	43	1	2	42	2012/6/21	2012/8/2	1	0	1	0	0	3	14.18685	41	170	169	2.34	157	116	88	1.59	5.59	4.72	28.8	35.1	5.6	0	0	0	2019/12/31
1967/8/26	45	1	2	51	2012/6/11	2012/8/1	1	0	0	0	0	1	20.07733	54	164	461	3.87	96	138	66	1.46	5.52	5.37	25.9	20.3	13.7	0	0	0	2019/12/31
1985/3/28	27	2	2	0	2012/8/6	2012/8/6	2	0	0	0	0	1	20.07775	47	153	753	4.88	272	132	58	0.69	3.96	5.42	20.4	19.8	8.7	0	0	0	2019/12/31
1972/2/8	41	1	2	47	2012/6/21	2012/8/7	2	0	0	0	0	2	20.76125	60	170	269	5.43	147	147	73	16.75	5.93	6.31	19.3	16.6	10.3	0	0	0	2019/12/31
1964/8/20	48	1	2	48	2012/6/20	2012/8/7	1	0	0	0	1	1	23.66524	66	167	320	7.31	229	153	58	4.11	5.2	6.2	16.8	29.7	7.7	0	0	0	2019/12/31
1958/4/10	54	1	2	61	2012/6/8	2012/8/8	1	0	0	0	0	2	20.04745	60	173	397	5.62	149	142	60	5.46	4.21	7.06	49.8	86.7	9.3	0	0	0	2019/12/31
1964/4/27	48	1	2	259	2011/11/24	2012/8/9	1	0	0	0	1	2	23.1405	63	165	373	5.42	132	147	76.7	2.26	5.33	5.73	17.9	104	12.2	0	0	0	2019/12/31
1986/4/4	26	1	1	138	2012/3/30	2012/8/15	1	0	0	0	0	1	24.60973	67	165	282	5.3	149	155	72	0.66	4.87	6.61	17	12.4	20.9	0	0	0	2019/12/31
1969/9/15	43	2	2	61	2012/6/15	2012/8/15	2	0	1	0	0	2	21.48438	55	160	489	3.88	152	117	52	0.65	3.72	5.12	24.9	15.4	9.2	0	0	0	2019/12/31
1982/6/15	30	2	2	880	2010/3/19	2012/8/15	3	0	1	0	1	2	19.53125	50	160	186	4.2	NA	NA	NA	NA	NA	NA	NA	26	NA	0	0	0	2019/12/31
1988/6/18	24	1	1	419	2011/6/24	2012/8/16	1	0	0	0	0	1	18.1662	55	174	773	8.82	171	171	63	3.4	4.59	5.88	29.9	38.7	12.8	0	0	0	2019/12/31
1962/9/2	50	1	2	797	2010/6/11	2012/8/16	1	0	0	0	0	3	15.75575	45	169	256	7.6	190	154	81	0.4	3.84	5.9	22.1	25	6.3	0	0	0	2019/12/31
1964/9/17	48	1	2	601	2010/12/24	2012/8/16	1	0	0	0	0	1	23.30668	65	167	314	4.09	240	127	67	2.66	5.11	6.3	32.6	20.4	7.8	0	0	0	2019/12/31
1963/7/4	49	1	2	80	2012/6/1	2012/8/20	2	0	1	0	0	3	14.35524	41	169	249	2.6	82	118	68	2.02	4.21	5.06	27	32	13	0	0	0	2019/12/31
1985/8/15	27	1	1	80	2012/6/1	2012/8/20	1	0	0	0	0	1	20.76125	60	170	281	5.47	189	138	51	3.11	3.96	5.51	22.5	17	21.4	0	0	0	2019/12/31
1972/6/9	40	1	2	66	2012/6/15	2012/8/20	1	0	0	0	0	1	23.52941	68	170	203	3.14	42	122	76	1.13	4.59	5.6	20	19.2	14.3	0	0	0	2019/12/31
1982/6/4	30	1	2	61	2012/6/21	2012/8/21	1	0	0	0	0	2	20.2449	62	175	267	3.98	164	127	67	1.28	4.16	5.35	14.3	11.3	9	0	0	0	2019/12/31
1961/11/25	51	1	2	74	2012/6/8	2012/8/21	1	0	0	0	0	2	21.38394	64	173	373	5.5	184	147	84	2.23	4.38	5.47	19.5	13.6	11	0	0	0	2019/12/31
1986/7/2	26	1	2	418	2011/7/1	2012/8/22	1	0	0	0	0	1	19.36983	60	176	304	8.23	189	145	64	0.7	3.15	5.14	17.4	12	8	0	0	0	2019/12/31
1978/1/16	35	1	1	0	2012/8/24	2012/8/24	1	0	0	0	0	1	18.59113	55	172	253	5.65	158	138	72	1.47	4.05	5.33	14	12.2	12.7	0	0	0	2019/12/31
1985/12/20	27	1	1	909	2010/3/6	2012/8/31	1	0	1	0	0	1	24.68123	78.2	178	274	7.31	210	147	55	12.33	7.22	5.35	20.5	35.4	6.5	0	0	0	2019/12/31
1986/6/20	26	1	1	81	2012/6/15	2012/9/4	1	0	0	0	0	1	19.66231	63	179	293	3.57	165	149	79	1.26	3.88	5.44	20.5	14.5	11.8	0	0	0	2019/12/31
1958/12/25	54	1	2	853	2010/5/7	2012/9/6	2	0	0	0	0	1	22.49964	62	166	350	4.33	176	126	68	1.63	3.83	8	19.9	17.2	20.9	0	0	0	2019/12/31
1972/5/2	40	1	2	105	2012/5/25	2012/9/7	1	0	0	0	0	2	23.87511	65	165	290	7.74	266	121	57.7	3.24	3.47	4.75	17	13.1	15.7	0	0	0	2019/12/31
1984/4/16	28	2	2	0	2012/9/7	2012/9/7	2	0	0	0	0	2	20.44674	53	161	188	3.83	150	132	43	2.19	4.9	5.73	15.4	28	12	0	0	0	2019/12/31
1992/11/29	20	1	1	94	2012/6/8	2012/9/10	1	0	0	1	0	1	20.2449	62	175	287	7	239	150	64.47	2.17	3.94	4.45	22.3	25.3	9.3	0	0	0	2019/12/31
1977/4/14	35	1	2	328	2011/10/21	2012/9/13	1	0	0	0	0	1	19.13265	54	168	233	6.67	175	141	NA	NA	NA	NA	17.9	9.3	8.9	0	0	0	2019/12/31
1961/1/30	52	1	2	67	2012/7/20	2012/9/25	1	0	1	0	0	1	27.06405	81	173	430	3.63	189	140	61	3.6	4.89	15.38	19.1	19.1	16.8	0	0	0	2019/12/31
1947/4/11	66	1	2	68	2012/7/20	2012/9/26	2	0	0	1	0	3	22.94812	64	167	352	6.55	134	99	79	0.85	3.45	5.04	90.5	105.2	7.9	0	0	0	2019/12/31
1967/12/21	45	1	2	227	2012/2/13	2012/9/27	1	0	0	0	0	1	22.72044	68	173	913	5.9	109	161	76.7	2.54	3.88	4.75	25.8	19.4	22.6	0	0	0	2019/12/31
1958/1/20	55	1	2	147	2012/5/3	2012/9/27	1	0	1	0	1	1	26.47211	82	176	426	6.58	180	158	61	5.41	5.16	5.97	24.2	31.2	10.4	0	0	0	2019/12/31
1990/6/12	22	1	1	132	2012/5/18	2012/9/27	1	0	0	0	0	1	19.26717	57	172	429	3.67	130	147	64	0.62	4.57	5.25	22.3	35.7	11.3	0	0	0	2019/12/31
1987/6/18	25	1	1	1068	2009/10/26	2012/9/28	1	0	0	0	0	2	21.6263	62.5	170	111	3.9	121	143	60	6.23	6.27	5.25	21.9	23.9	10.3	0	0	0	2019/12/31
1992/9/19	20	1	1	350	2011/10/14	2012/9/28	1	0	0	0	0	1	22.39541	75	183	436	9.6	210	161	82	0.65	3.36	5.55	19.7	18.3	13.4	0	0	0	2019/12/31
1977/7/11	35	1	2	63	2012/7/27	2012/9/28	1	0	0	0	0	3	21.46915	65	174	436	2.06	255	146	78	3.19	4.83	5.85	25	11.4	13	0	0	0	2019/12/31
1989/3/22	24	1	1	60	2012/7/30	2012/9/28	1	0	0	0	0	1	19.72604	62.5	178	567	5.01	143	169	80	0.67	2.9	4.75	23.1	14.8	16.5	0	0	0	2019/12/31
1981/9/24	31	1	2	77	2012/7/14	2012/9/29	1	0	1	0	0	1	18.9802	55.5	171	310	4.4	90	157	66	1.44	4.86	4.95	16.8	13.1	12.4	0	0	0	2019/12/31
1983/4/19	29	1	1	71	2012/7/29	2012/10/8	1	0	0	0	0	2	17.75568	55	176	120	2.49	100	106	69	1.26	3.77	4.82	29.4	28.9	55.6	0	0	0	2019/12/31
1960/12/3	52	1	2	80	2012/7/20	2012/10/8	2	0	0	0	0	2	27.16049	88	180	315	12.2	21	157	77	2.48	5.04	5.84	18.8	35.5	11.7	0	0	0	2019/12/31
1981/11/14	31	1	1	98	2012/7/3	2012/10/9	1	0	0	1	0	1	19.72318	57	170	334	6.7	169	164	66	7.92	5.96	5.3	24.9	36.3	8.2	0	0	0	2019/12/31
1978/6/5	34	1	2	68	2012/8/3	2012/10/10	1	0	0	0	0	1	21.96712	62	168	249	5	133	153	85.4	1.25	4	5.16	18.4	16	13.4	0	0	0	2019/12/31
1968/7/1	44	1	2	57	2012/8/14	2012/10/10	1	0	0	0	0	1	23.73866	67	168	622	5.22	203	168	65	2.6	5.32	6.25	14.7	13.2	22.5	0	0	0	2019/12/31
1981/3/9	32	1	1	49	2012/8/22	2012/10/10	1	0	1	0	0	2	23.93948	75	177	581	4.91	165	167	85	2.1	5.71	5.37	15.7	18.2	12.4	0	0	0	2019/12/31
1963/9/20	49	1	2	82	2012/7/20	2012/10/10	1	0	0	0	0	1	21.04805	58	166	237	5.1	168	151	90	0.67	3.87	4.87	18.6	13.8	12.3	0	0	0	2019/12/31
1988/5/19	24	1	1	0	2012/10/10	2012/10/10	1	0	1	0	0	2	17.28395	56	180	310	6.52	328	124	67	1.54	4.82	5.92	13.1	7.3	6.1	0	0	0	2019/12/31
1987/2/17	26	1	1	378	2011/9/29	2012/10/11	1	0	0	0	0	1	22.67574	64	168	769	6.11	234	163	80	2.68	5.04	5.68	17.6	12.6	11.3	0	0	0	2019/12/31
1987/12/27	25	1	1	96	2012/7/13	2012/10/17	2	0	0	0	0	1	22.49135	65	170	550	6.03	159	162	95.6	0.75	4.43	5.92	21.7	39.9	32	0	0	0	2019/12/31
1958/12/10	54	1	2	243	2012/2/17	2012/10/17	1	0	0	0	1	1	27.42857	84	175	748	6.02	194	157	57	4.24	5.63	13.47	15.9	19.6	19	0	0	0	2019/12/31
1990/10/29	22	1	1	89	2012/7/20	2012/10/17	1	0	0	1	0	1	21.87755	67	175	465	5.92	175	152	80.4	1.37	4.59	6.02	17.6	19.7	19.6	0	0	0	2019/12/31
1982/9/22	30	1	1	96	2012/7/13	2012/10/17	2	0	0	0	0	1	25.35154	75	172	683	5.9	130	148	75	3.41	4.64	5.84	21.7	28	17	0	0	0	2019/12/31
1962/10/7	50	1	2	160	2012/5/11	2012/10/18	1	0	0	0	0	2	21.30682	66	176	272	2.9	105	141	73	0.95	3.99	5.42	17.1	11.9	15.4	0	0	0	2019/12/31
1973/5/8	39	1	2	80	2012/7/30	2012/10/18	1	0	0	0	1	2	22.59814	70	176	166	4.39	152	148	81.7	1.54	4.6	5.44	16.2	14.7	11.8	0	0	0	2019/12/31
1983/8/1	29	1	1	67	2012/8/17	2012/10/23	1	1	0	0	0	1	17.70858	53	173	630	6.03	280	139	71	0.99	5.47	5.63	16.8	10.8	6.6	0	0	0	2019/12/31
1977/8/26	35	1	1	76	2012/8/10	2012/10/25	1	0	0	0	0	1	21.22449	65	175	622	5.3	151	145	74.6	0.76	4.9	5.39	20	38	17	0	0	0	2019/12/31
1968/4/1	45	1	2	944	2010/3/26	2012/10/25	2	1	0	1	0	2	21.97134	65	172	223	5.6	285	117	110.1	2.52	3.74	5.15	12.3	9.6	9	0	0	0	2019/12/31
1979/2/8	34	2	2	85	2012/8/2	2012/10/26	3	0	0	0	0	2	19.11111	43	150	464	3.85	153	120	50	2.01	3.81	6.01	24.1	6.4	8	0	0	0	2019/12/31
1987/12/10	25	1	1	11	2012/10/18	2012/10/29	1	0	0	1	0	3	16.90103	50	172	285	3.03	139	71	87	1.48	3.37	5.2	37.1	69.1	4.6	0	0	0	2019/12/31
1989/9/1	23	1	1	49	2012/9/14	2012/11/2	1	0	1	1	1	2	16.65306	51	175	452	4.72	252	129	63.4	1.89	5.31	3.98	74.6	88.9	12.3	0	0	0	2019/12/31
1989/2/28	24	1	1	146	2012/6/14	2012/11/7	1	0	0	0	0	1	19.91837	61	175	431	5.11	181	154	83.73	0.59	4.68	6.11	19.2	15.1	18.9	0	0	0	2019/12/31
1974/7/5	38	1	1	0	2012/11/7	2012/11/7	1	0	0	0	0	2	25.68956	76	172	196	4.2	155	144	68	3.68	5.82	5.96	69.8	88.5	9.5	0	0	0	2019/12/31
1980/4/24	33	1	1	419	2011/9/16	2012/11/8	1	0	0	0	0	1	20.33833	63	176	308	7.7	218	116	87	0.7	4.33	5.25	17.4	13.2	14.1	0	0	0	2019/12/31
1975/1/27	38	2	2	55	2012/9/14	2012/11/8	2	0	0	1	0	1	20.79673	58	167	396	4.88	111	113	57	0.56	4.14	6.98	48.6	43.6	9.5	0	0	0	2019/12/31
1985/12/4	27	1	1	97	2012/8/3	2012/11/8	1	0	1	0	1	1	19.81768	60	174	199	5.23	77	134	75	1.72	5.56	5.16	17.2	11.7	11.4	0	0	0	2019/12/31
1969/4/3	44	2	2	98	2012/8/3	2012/11/9	2	0	0	0	0	1	25.63692	64	158	286	6.46	105	112	69.5	2.16	4.46	6.4	16.2	16.9	9.7	0	0	0	2019/12/31
1987/6/3	25	1	1	1141	2009/9/25	2012/11/9	1	0	0	0	1	2	20.0155	62	176	42	3.14	74	144	68	1.67	4.7	4.68	18.5	16.4	10.1	0	0	0	2019/12/31
1964/1/27	49	1	2	161	2012/6/1	2012/11/9	2	0	0	1	0	1	24.91349	72	170	535	6.05	251	159	77.5	2.61	7.05	5.89	23.7	38.1	15.8	0	0	0	2019/12/31
1980/1/28	33	1	2	70	2012/8/31	2012/11/9	2	0	0	0	0	2	20.76125	60	170	530	6.1	179	153	67.4	1.05	4.04	5.01	19.5	33.4	14.7	0	0	0	2019/12/31
1986/5/13	27	1	1	0	2012/11/14	2012/11/14	1	0	0	0	0	1	23.45092	71	174	219	5	168	149	83.3	3.92	4.53	5.21	20.4	32.2	13.1	0	0	0	2019/12/31
1977/9/16	35	1	2	61	2012/9/14	2012/11/14	2	0	0	0	0	1	25.01937	77.5	176	315	8.2	275	179	73	2.53	5.6	5.3	30	63	15.4	0	0	0	2019/12/31
1974/6/21	38	1	2	167	2012/6/1	2012/11/15	1	0	0	0	0	1	24.33748	72	172	440	6.82	239	148	68	0.66	4.23	5.94	27.9	21.4	11	0	0	0	2019/12/31
1974/6/10	38	1	2	1564	2008/8/4	2012/11/15	1	0	0	0	0	2	21.22281	68	179	399	4.51	118	153	76	1.96	4.07	5.76	29.2	47.5	8.7	0	0	0	2019/12/31
1983/12/27	29	1	1	274	2012/2/16	2012/11/16	2	1	0	0	0	1	20.56933	56	165	332	4.02	235	162	57.5	2.01	NA	NA	17.9	13	20.6	0	0	0	2019/12/31
1973/6/18	39	1	1	108	2012/8/3	2012/11/19	1	0	0	0	0	1	23.8088	78	181	317	9	122	149	75	5.81	5.52	4.95	25	27.5	13	0	0	0	2019/12/31
1973/8/9	39	1	2	34	2012/11/23	2012/12/27	2	0	0	0	1	2	20.24221	58.5	170	206	4.09	223	128	75.9	0.96	4.97	5.77	15.3	11.7	8.1	0	0	0	2019/12/31
1978/8/2	34	1	1	130	2012/8/10	2012/12/18	1	0	0	0	0	1	22.49135	65	170	315	5.2	127	152	88	6.4	4.33	5.1	22.6	22.5	22.5	0	0	0	2019/12/31
1966/9/9	46	1	2	262	2012/4/7	2012/12/25	3	0	0	0	0	1	19.03114	55	170	303	6.38	NA	NA	NA	NA	NA	NA	21.1	8.9	NA	0	0	1	2014/1/26
1955/12/9	57	1	2	67	2012/10/19	2012/12/25	3	0	0	1	0	2	19.10009	52	165	362	7.41	69	98	61.5	2.34	5.36	4.48	105.4	78.6	8.1	0	0	1	2014/5/24
1962/1/7	51	1	2	46	2012/11/9	2012/12/25	1	0	0	1	0	2	17.30104	50	170	353	3.18	123	122	70.7	2.93	4.27	7.44	23.5	17.6	4.5	0	0	0	2019/12/31
1967/12/20	45	1	2	88	2012/9/28	2012/12/25	2	0	0	0	0	3	21.2585	60	168	2	1.87	114	109	33.9	4.91	7.52	6.39	14.7	18.6	3.9	0	0	0	2019/12/31
1947/8/21	65	1	2	46	2012/11/9	2012/12/25	1	0	0	0	1	1	21.38594	67	177	255	4.25	75	147	60.8	0.92	3.53	7.02	14.7	12.9	17.4	0	0	0	2019/12/31
1979/7/5	34	1	1	61	2012/10/26	2012/12/26	2	0	0	0	0	3	21.97134	65	172	76	6.33	217	144	76.4	2.13	4.37	4.33	15.8	18.2	12.2	0	0	0	2019/12/31
1980/12/21	32	1	2	75	2012/10/12	2012/12/26	2	0	0	0	0	2	16.609	48	170	615	4.2	249	151	79	1.04	4.53	5.17	20	14	10	0	0	0	2019/12/31
1970/1/20	43	1	2	54	2012/11/2	2012/12/26	1	0	0	1	0	3	18.36547	50	165	182	4.83	281	112	64	0.89	4.63	4.97	23.1	57.8	2.4	0	0	0	2019/12/31
1983/12/14	29	1	1	96	2012/9/21	2012/12/26	1	0	1	0	0	1	23.45092	71	174	245	5.62	174	166	72.7	2.41	4.67	8.53	22.2	19	13.3	0	0	0	2019/12/31
1985/10/12	27	1	1	89	2012/9/28	2012/12/26	1	0	1	0	0	2	25.76298	78	174	171	6.09	153	171	51	9.25	13.84	5.86	20.6	26.1	18	0	0	0	2019/12/31
1991/6/27	22	1	1	48	2012/11/9	2012/12/27	1	0	0	0	0	2	26.12245	80	175	406	6.31	164	135	76	2.34	3.09	5.06	15.3	15.7	4.5	0	0	0	2019/12/31
1977/11/13	35	1	1	27	2012/11/30	2012/12/27	1	0	0	1	0	3	19.59184	60	175	85	1.49	163	88	92.2	NA	NA	6.67	21.5	36.2	6	0	0	0	2019/12/31
1974/2/9	39	1	2	0	2012/12/28	2012/12/28	1	0	0	1	0	2	21.15529	59	167	77	2.75	261	105	64.5	NA	NA	NA	33.6	18.1	6.5	0	0	0	2019/12/31
1985/2/1	28	1	1	56	2012/11/2	2012/12/28	1	0	1	0	0	1	22.67574	64	168	266	6.12	190	146	75.7	0.77	5.69	5.9	20.2	12.9	11.9	0	0	0	2019/12/31
1987/7/2	26	1	1	37	2012/11/28	2013/1/4	2	0	0	0	0	1	21.29529	63	172	596	7.43	247	162	86.5	NA	NA	3.82	20.6	13.8	9.9	0	0	0	2019/12/31
1947/10/4	65	2	2	57	2012/11/9	2013/1/5	2	1	0	0	0	2	20.70313	53	160	257	4.13	119	116	59	1.2	4.88	6.02	14.8	11.6	4.9	0	0	0	2019/12/31
1983/10/9	29	1	1	57	2012/11/9	2013/1/5	1	0	0	0	0	1	22.7244	72	178	339	5.85	226	158	76.6	1.07	3.63	4.75	16.7	16.2	10.9	0	0	0	2019/12/31
1985/10/10	27	1	2	44	2012/11/23	2013/1/6	1	0	0	0	0	3	16.07332	47	171	14	2.78	159	121	69.4	1.28	4.69	4.99	84.2	176.5	9.5	0	0	0	2019/12/31
1964/8/19	48	1	2	100	2012/9/28	2013/1/6	3	0	0	0	0	1	21.91358	71	180	444	6.39	165	138	64	0.52	5.85	5.63	20	9	13.7	0	0	0	2019/12/31
1976/4/9	37	1	1	59	2012/11/9	2013/1/7	2	0	0	0	0	1	22.83737	66	170	246	5.01	181	156	78.5	2.02	5.08	5.69	22.9	30.4	23.1	0	0	0	2019/12/31
1988/11/15	24	1	1	73	2012/10/26	2013/1/7	1	0	0	0	0	1	19.36983	60	176	643	4.1	159	168	74.3	0.92	5.43	5.21	26.3	18	19.2	0	0	0	2019/12/31
1965/4/10	48	1	2	80	2012/10/19	2013/1/7	1	0	0	0	0	1	20.82094	56	164	307	4.83	167	156	70.4	2.14	4.79	5.17	20.1	17.3	10.5	0	0	0	2019/12/31
1980/3/30	33	1	2	110	2012/9/19	2013/1/7	1	0	0	0	0	1	22.9854	68	172	464	2.95	166	170	55	2.82	4.5	5.48	21.9	22.7	20.3	0	0	0	2019/12/31
1947/11/7	65	2	2	130	2012/8/31	2013/1/8	2	0	0	0	0	2	21.78649	51	153	536	5.15	116	118	50	1.96	4.42	6.74	18.9	21.7	11.7	0	0	0	2019/12/31
1956/11/24	56	1	2	81	2012/10/19	2013/1/8	1	0	0	0	1	2	25.82645	80	176	832	5.62	157	136	84.2	3.68	4.49	5.42	21	21	10.1	0	0	0	2019/12/31
1974/7/31	38	1	2	60	2012/11/9	2013/1/8	2	0	0	0	0	1	24.69136	80	180	726	4.76	145	150	69.5	2.22	4.31	4.98	15.2	16.7	13.5	0	0	0	2019/12/31
1989/1/20	24	1	1	257	2012/4/27	2013/1/9	1	0	0	1	0	2	21.38594	67	177	86	5	176	148	79.2	0.73	2.22	5.36	15	11	10	0	0	0	2019/12/31
1963/2/15	50	1	2	1489	2008/12/17	2013/1/14	2	0	0	0	0	2	24.68401	70.5	169	144	9.19	155	158	61.3	2.07	3.26	5.83	22.5	16.5	16.3	1	0	0	2019/12/31
1967/11/28	45	2	2	108	2012/9/28	2013/1/14	2	0	0	0	0	2	25.11768	63.5	159	86	3.7	134	121	44	1.4	4.28	5.93	20.2	12.3	6.3	0	0	0	2019/12/31
1968/10/28	44	1	2	115	2012/9/21	2013/1/14	2	0	0	1	0	2	25.14286	77	175	557	1.78	200	124	64.1	2.24	3.64	4.97	32	36.4	7.5	0	0	0	2019/12/31
1971/6/21	42	1	2	393	2011/12/19	2013/1/15	1	0	0	0	0	1	25.05931	75	173	660	6.2	127	153	100	1.33	4.53	4.59	24.4	21.3	16.3	0	0	0	2019/12/31
1981/10/28	31	1	2	41	2012/12/6	2013/1/16	1	0	0	1	0	1	21.00767	60	169	337	3.34	118	137	77	1.46	4.27	5.5	18.9	14.1	16	1	0	0	2019/12/31
1990/4/22	23	1	1	180	2012/7/25	2013/1/21	1	0	1	0	1	3	19.88385	63	178	30	3.38	268	112	47	1.54	3.84	4.64	16.6	18.5	16.4	0	0	0	2019/12/31
1963/10/9	49	1	2	319	2012/3/9	2013/1/22	1	0	0	0	0	1	23.03005	65	168	772	5.28	177	165	80	3.05	5.41	5.98	30.1	35.5	13.6	0	0	0	2019/12/31
1963/2/28	50	1	2	98	2012/10/17	2013/1/23	1	0	0	0	0	1	22.36735	68.5	175	577	3.76	154	154	77.5	2.16	4.68	5.54	23.3	16	12	0	0	0	2019/12/31
1976/3/25	37	1	1	366	2012/1/25	2013/1/25	1	0	0	0	0	2	21.2585	60	168	376	6.03	191	152	66	2.37	3.29	5.07	39.6	27	11.1	0	0	0	2019/12/31
1982/3/29	31	1	2	274	2012/4/26	2013/1/25	1	0	1	0	0	1	22.9854	68	172	247	6.32	169	161	88.6	0.88	4.44	5.38	19.8	20	12.3	0	0	0	2019/12/31
1962/3/21	51	1	2	32	2012/12/28	2013/1/29	1	0	0	1	1	3	16.56301	49	172	235	10.3	298	121	61	3.3	6.67	5.9	73	238.8	1.9	0	0	1	2015/7/6
1972/3/21	41	1	2	43	2012/12/19	2013/1/31	1	0	1	0	0	2	21.53491	69	179	328	4.27	157	149	85.5	0.9	4.07	5.67	18.2	16.8	15.2	0	0	0	2019/12/31
1986/10/23	26	1	1	1113	2010/1/14	2013/1/31	1	0	0	0	0	2	21.46915	65	174	156	6.34	183	154	70	2	3.42	5.58	26.3	23.6	11.6	0	0	0	2019/12/31
1965/3/22	48	1	2	251	2012/5/25	2013/1/31	1	0	0	0	0	1	21.15529	59	167	210	6.69	178	126	71.5	1.18	4.1	7.2	24.5	18.8	12	0	0	0	2019/12/31
1965/8/27	47	1	2	48	2012/12/14	2013/1/31	1	0	1	0	0	3	23.03005	65	168	426	5.32	152	115	89	1.78	4.72	5.93	13.8	14.6	6.7	0	0	0	2019/12/31
1945/5/15	68	1	2	70	2012/11/22	2013/1/31	1	0	0	0	0	1	23.93948	75	177	684	5.06	183	155	85	1.82	3.61	5.24	14.4	17	12.6	0	0	0	2019/12/31
1974/11/2	38	1	2	48	2012/12/14	2013/1/31	2	0	0	0	0	3	18.25632	45	157	21	3.57	328	103	54.2	NA	NA	NA	20.4	10.3	6.3	0	0	0	2019/12/31
1964/11/15	48	1	2	70	2012/11/23	2013/2/1	2	0	0	1	1	3	19.48696	55	168	119	4.52	262	87	76	1.19	3.14	4.72	20.9	24.6	8.5	0	0	0	2019/12/31
1966/6/20	47	2	2	56	2012/12/7	2013/2/1	2	0	0	0	0	2	19.95936	55	166	305	4.8	151	127	52	0.55	4.67	5.88	18.3	9.6	8.8	0	0	0	2019/12/31
1948/8/18	65	1	2	217	2012/6/29	2013/2/1	2	0	1	0	0	1	21.87242	61	167	339	8.38	197	160	73.1	NA	NA	4.84	18.7	13	15.9	0	0	1	2013/6/19
1971/4/18	42	1	2	84	2012/11/9	2013/2/1	1	0	0	0	1	2	20.44674	53	161	64	3	131	131	68.1	2.29	2.78	2.77	27.1	44	6.9	0	0	0	2019/12/31
1963/9/23	49	1	1	322	2012/3/16	2013/2/1	1	0	1	0	0	2	24.44728	69	168	135	5.24	77	159	61.6	1.6	3.92	5.38	30.6	38.6	8.4	0	0	0	2019/12/31
1975/7/10	38	1	2	42	2012/12/21	2013/2/1	2	0	0	1	0	3	18.42404	52	168	350	2.16	45	89	78.7	NA	NA	4.57	94.1	97.4	7.8	0	0	0	2019/12/31
1978/1/12	35	1	1	189	2012/8/15	2013/2/20	2	0	0	0	0	1	23.87511	65	165	949	5.23	196	169	69	3.9	4.76	6.3	27.1	52.5	12	0	0	0	2019/12/31
1964/9/30	48	1	2	40	2013/1/11	2013/2/20	1	0	0	1	0	3	22.30815	60	164	108	2.65	120	127	78.7	0.77	3.95	5.9	61	138.6	3.8	0	0	0	2019/12/31
1969/11/4	43	1	2	82	2012/11/30	2013/2/20	2	0	0	0	0	2	22.78331	73	179	458	4.49	283	119	101	1.84	5.15	6.96	28.2	28.7	18	0	0	0	2019/12/31
1983/9/28	29	2	2	83	2012/11/30	2013/2/21	2	0	0	0	0	1	19.05197	50	162	245	6.24	226	133	50	1.31	4.47	5.07	24.1	15	9.9	0	0	0	2019/12/31
1989/10/27	23	1	1	797	2010/12/17	2013/2/21	1	0	0	0	0	1	20.2449	62	175	210	6.74	222	146	59.9	0.51	3.52	5.65	16.6	15.5	12.6	0	0	0	2019/12/31
1957/1/10	56	1	2	136	2012/10/12	2013/2/25	1	0	0	0	1	1	22.12974	67	174	264	4.67	242	114	59.8	0.54	4.09	5.1	21.1	45.9	9.7	0	0	0	2019/12/31
1984/2/24	29	1	1	108	2012/11/9	2013/2/25	1	0	0	1	0	2	20.9042	59	168	120	8.2	189	153	76.4	2.3	4.08	4.78	13.5	14.7	16.9	0	0	0	2019/12/31
1972/11/22	40	1	2	98	2012/12/19	2013/3/27	1	0	0	0	0	1	25.25952	73	170	262	3.83	173	160	67	2.09	3.86	5.2	25.2	26.2	22.2	0	0	0	2019/12/31
1982/11/25	30	1	1	194	2012/9/14	2013/3/27	1	0	0	0	0	1	26.06168	78	173	346	5.53	143	160	67.8	1.14	3.31	5.66	55.8	77.8	21.5	0	0	0	2019/12/31
1972/8/17	41	1	2	0	2013/3/29	2013/3/29	1	0	0	1	0	2	20.51913	60	171	311	4.06	159	118	69.5	1.16	4.11	5.72	21.2	25.5	7.2	0	0	0	2019/12/31
1948/9/2	65	1	2	70	2013/1/18	2013/3/29	1	0	0	1	0	3	20.28123	60	172	47	2.56	128	121	71.8	1.14	4.39	5.3	20.7	17	5.1	0	0	0	2019/12/31
1947/8/21	66	1	2	7	2013/3/22	2013/3/29	3	0	0	0	0	3	20.79673	58	167	208	4.79	192	106	106.1	1.35	6.71	5.83	23.7	16.2	7.4	0	0	0	2019/12/31
1960/3/20	53	1	2	80	2013/1/11	2013/4/1	1	0	0	0	1	3	22.58271	60	163	478	3.42	184	135	55.8	12.06	5.58	15.87	29.8	26.7	3.1	0	0	0	2019/12/31
1961/9/3	52	1	2	0	2013/4/1	2013/4/1	1	1	0	1	0	3	26.70362	79	172	177	1.92	206	114	40.5	1.99	5.85	5.73	23.1	16.5	5.9	0	0	0	2019/12/31
1985/7/7	28	1	1	129	2012/11/23	2013/4/1	1	0	0	0	0	2	20.89796	64	175	311	7.37	173	149	55.5	14.42	7.31	6.37	27.6	29.8	7	0	0	0	2019/12/31
1953/4/10	60	1	2	53	2013/2/8	2013/4/2	1	0	0	0	0	3	15.625	40	160	270	2.39	150	104	51	0.72	3.7	7.09	18.4	3.6	3	0	0	0	2019/12/31
1951/7/5	62	1	2	109	2012/12/14	2013/4/2	1	0	0	0	1	1	21.45329	62	170	208	4.56	80	135	73	4.35	5.48	6.24	42.8	67.1	7	0	0	0	2019/12/31
1994/4/11	19	1	1	201	2012/9/14	2013/4/3	1	0	0	0	0	2	20.01042	73	191	483	6.3	183	149	64	1.18	3.17	5.6	13.7	10.4	8.9	0	0	0	2019/12/31
1969/12/10	43	1	2	397	2012/3/2	2013/4/3	2	0	0	0	0	1	21.29529	63	172	289	3.97	144	149	82	1.17	4.96	5.61	20.2	27.1	11.8	0	0	0	2019/12/31
1953/1/5	60	2	2	68	2013/1/25	2013/4/3	3	0	0	0	0	2	18.73049	45	155	179	7.1	11	139	69	1.42	4.86	5.63	13.4	10.9	14.7	0	0	0	2019/12/31
1977/12/8	35	1	2	0	2013/4/8	2013/4/8	2	0	1	0	0	3	21.79931	63	170	3	6.25	102	111	87	1.58	4.56	5.36	37.9	36.6	8.8	0	0	0	2019/12/31
1993/3/8	20	1	1	207	2012/9/14	2013/4/9	1	0	0	0	0	1	18.69978	64	185	305	3.87	150	154	63.2	0.63	3.55	5.6	17.1	15.6	16.3	0	0	0	2019/12/31
1988/2/8	25	1	1	81	2013/1/18	2013/4/9	1	0	0	0	1	1	20.38157	61	173	320	4.5	149	168	81.1	1.39	4.68	5.37	23.2	20.5	16.1	0	0	0	2019/12/31
1973/12/6	39	1	1	319	2012/5/25	2013/4/9	1	0	0	0	1	2	21.67126	59	165	329	6.4	137	144	64.5	1.2	3.45	6.51	37.1	95.5	10.5	0	0	0	2019/12/31
1972/3/17	41	1	2	82	2013/1/18	2013/4/10	2	0	0	0	0	1	22.40588	61	165	310	9.03	191	156	76.2	NA	NA	6.46	25.7	24.7	13	0	0	0	2019/12/31
1958/10/23	55	1	2	40	2013/3/1	2013/4/10	2	1	0	0	1	3	20.71569	62	173	20	3.94	169	93	68	1.55	6.47	5.58	52.6	64	8.2	0	0	0	2019/12/31
1987/1/27	26	1	1	91	2013/1/11	2013/4/12	1	0	0	0	0	2	23.03005	65	168	289	5.43	279	154	72.9	1.56	6.36	5.38	13.6	13.6	12.5	0	0	0	2019/12/31
1973/7/13	40	1	2	91	2013/1/11	2013/4/12	1	0	0	0	0	2	22.10029	58	162	329	4.86	146	162	79.5	2.41	4.58	5.77	21	25.3	12.6	0	0	0	2019/12/31
1962/12/14	50	1	2	46	2013/3/1	2013/4/16	2	0	0	0	0	3	19.48696	55	168	50	6.6	112	82	281.6	NA	NA	5.85	6	24.1	NA	0	0	1	2014/7/24
1960/5/1	53	1	2	704	2011/5/13	2013/4/16	1	0	0	0	0	1	23.5102	72	175	255	7.28	163	137	75.7	1.02	5.04	6.12	20.2	17.3	10.9	0	0	0	2019/12/31
1987/11/26	25	1	1	54	2013/2/22	2013/4/17	2	0	0	0	0	1	19.69267	61	176	335	3.97	134	161	67	1.77	4.26	4.9	15.9	23.5	NA	0	0	0	2019/12/31
1979/8/10	34	1	1	1524	2009/2/13	2013/4/17	1	0	0	0	0	1	25.14286	77	175	67	5.31	210	169	73.7	2.09	3.52	4.62	17.9	32	5.8	0	0	0	2019/12/31
1989/10/10	24	1	1	411	2012/3/2	2013/4/17	1	0	1	0	0	1	20.51509	65	178	240	7.06	182	154	59.1	0.81	3.89	5.08	20.5	17.8	17.2	0	0	0	2019/12/31
1974/4/6	39	1	2	520	2011/11/14	2013/4/17	2	0	0	0	0	1	20.98399	65	176	1167	9.18	222	143	73.1	1.42	3.21	4.97	24.2	22.8	12.1	0	0	0	2019/12/31
1955/7/22	58	1	2	397	2012/3/16	2013/4/17	1	0	0	0	0	1	26.42357	80	174	298	6.22	132	166	82.7	2.1	4.85	6.67	30.1	57.5	10.8	0	0	0	2019/12/31
1989/11/4	23	1	1	54	2013/2/22	2013/4/17	2	0	0	1	0	1	25.95156	75	170	740	8.5	98	149	77.1	1.87	4.93	5.59	36.3	72	9.7	0	0	0	2019/12/31
1964/12/18	48	1	2	130	2012/12/14	2013/4/23	2	1	0	0	0	2	23.52366	62.5	163	507	5.14	254	136	70.4	3.35	4.68	9.51	28.9	36	19.2	0	0	0	2019/12/31
1989/11/2	23	1	1	398	2012/3/23	2013/4/25	1	0	1	0	0	2	20.86112	61	171	140	6.2	174	148	67	0.65	4.81	5.36	23.5	20.3	23.2	0	0	0	2019/12/31
1973/1/26	40	1	2	154	2012/11/22	2013/4/25	1	0	0	0	1	1	19.60519	58	172	313	5.33	182	144	64	1.63	5.55	5.08	16	13.8	8.3	0	0	0	2019/12/31
1948/9/6	65	2	2	50	2013/3/8	2013/4/27	3	0	0	0	0	3	18.90204	46	156	107	3.79	122	100	41	1.16	5.07	4.82	106.9	94.2	10.1	0	0	0	2019/12/31
1963/2/26	50	1	2	56	2013/3/8	2013/5/3	2	0	1	0	1	3	20.76125	60	170	280	8.43	127	151	92	1	3.78	5.42	24.5	25	10.4	0	0	0	2019/12/31
1990/1/5	23	1	1	20	2013/4/12	2013/5/2	1	0	0	0	0	1	21.26654	72	184	680	7.4	188	147	82.9	NA	NA	3.99	18.4	9.9	9.6	0	0	0	2019/12/31
1972/11/12	40	1	1	792	2011/3/3	2013/5/3	1	0	0	0	0	1	22.09317	70	178	272	4.45	147	132	62.5	9.85	7.52	5.57	27.7	45.4	5.5	0	0	0	2019/12/31
1969/8/28	44	1	2	42	2013/3/22	2013/5/3	1	0	1	0	1	2	23.12062	70	174	306	4.54	92	152	89.4	1.32	4.71	4.77	18.4	33.2	19.8	0	0	0	2019/12/31
1953/3/21	60	1	2	24	2013/4/9	2013/5/3	2	0	0	0	0	3	19.94321	59	172	422	3.64	111	123	67	1.11	5.46	5.87	46.7	88.5	6	0	0	0	2019/12/31
1983/1/11	30	1	1	484	2012/1/5	2013/5/3	1	0	1	0	0	1	16.65249	47	168	409	5.54	158	149	67	2.01	3.56	5.19	15.6	13.8	9.2	0	0	0	2019/12/31
1963/5/4	50	1	2	45	2013/3/22	2013/5/6	1	0	1	0	0	3	23.66144	70	172	485	7.7	194	147	68	1.16	4.1	5.72	36.2	97.3	9	0	0	0	2019/12/31
1971/12/6	41	1	2	49	2013/3/18	2013/5/6	1	0	0	0	0	3		55	NA	23	5.7	170	136	NA	NA	NA	5.15	19	17	6.6	0	0	0	2019/12/31
1994/8/23	19	1	1	231	2012/9/17	2013/5/6	1	0	0	0	0	1	21.2585	60	168	770	5.24	141	162	63.4	1.12	3.76	5.53	13.6	9.9	9.4	0	0	0	2019/12/31
1984/10/8	29	1	1	38	2013/3/29	2013/5/6	1	0	0	0	0	2	20.0692	58	170	156	4.52	86	156	76.3	2.97	3.67	4.96	20	12.5	18.1	0	0	0	2019/12/31
1988/11/29	24	1	1	49	2013/3/18	2013/5/6	1	0	0	0	0	1	17.30104	50	170	312	4.19	111	157	63	0.48	3.82	6.28	23.6	30.3	24.2	0	0	0	2019/12/31
1968/8/20	45	1	2	49	2013/3/18	2013/5/6	1	0	0	1	0	1	27.7698	87	177	420	6.39	109	140	91.2	1.23	4.29	4.86	32.7	37.4	9.6	0	0	0	2019/12/31
1991/4/25	22	1	1	49	2013/3/18	2013/5/6	1	0	0	0	0	1	22.12974	67	174	571	8.2	143	165	65.7	3.66	5.23	2.25	39	74.7	12	0	0	0	2019/12/31
1987/9/15	26	1	1	25	2013/4/12	2013/5/7	1	0	1	0	0	3	19.3792	58	173	418	2.68	137	139	69	0.63	4.98	5.19	27.9	40.8	6.2	0	0	0	2019/12/31
1964/7/12	49	1	2	28	2013/4/9	2013/5/7	1	0	0	0	0	2	20.2449	62	175	877	10.99	158	137	75	1.23	5.26	6.05	37.5	72.7	8.5	0	0	0	2019/12/31
1982/3/7	31	1	1	39	2013/3/29	2013/5/7	1	0	0	0	0	1	20.38157	61	173	417	4.98	143	162	105.8	0.69	4.71	5.78	18.7	21.4	12.8	0	0	0	2019/12/31
1968/9/10	45	1	2	53	2013/3/15	2013/5/7	2	0	0	0	0	2	25.35154	75	172	810	3.38	117	146	70	1.41	4.01	7.03	35.4	37	11.9	0	0	0	2019/12/31
1989/9/23	24	1	1	53	2013/3/15	2013/5/7	1	0	0	0	0	1	21.87224	69.3	178	450	4.51	162	164	69	0.95	3.78	5.03	24.3	7.7	15.2	0	0	0	2019/12/31
1987/8/3	26	1	1	60	2013/3/8	2013/5/7	2	1	0	0	0	3	18.937	60	178	20	2.92	139	126	68.3	NA	NA	4.38	13.4	14.2	7.7	0	0	1	2014/1/16
1973/10/18	40	1	2	26	2013/4/12	2013/5/8	1	0	0	0	0	2	21.96712	62	168	331	4.8	111	135	84.4	1.1	3.25	4.7	18.2	12.3	9.7	0	0	0	2019/12/31
1960/1/14	53	1	2	26	2013/4/12	2013/5/8	1	0	0	0	0	1	28.34467	80	168	324	5.99	164	151	NA	NA	NA	NA	20.4	23.8	11	0	0	0	2019/12/31
1991/8/16	22	1	1	27	2013/4/12	2013/5/9	1	0	0	0	0	1	20.70082	55	163	484	9.43	329	132	63.8	NA	NA	4.67	18	14.9	6.8	0	0	0	2019/12/31
1963/4/23	50	1	2	48	2013/3/22	2013/5/9	1	0	0	0	1	3	22.87741	80	187	258	4.96	151	150	75	6.98	4.83	5.97	28.6	40.5	13.5	0	0	0	2019/12/31
1961/12/11	51	1	2	48	2013/3/22	2013/5/9	3	0	0	0	0	1	26.12245	80	175	205	4.74	161	136	69	0.89	4.76	7.94	18.4	15.4	12.8	0	0	0	2019/12/31
1979/12/22	33	1	2	0	2013/5/10	2013/5/10	1	0	0	0	0	2	19.4674	53	165	162	5.49	206	145	78.5	1	4.78	6.07	22.1	27.5	12.1	0	0	0	2019/12/31
1993/10/20	20	1	1	108	2013/1/25	2013/5/13	1	0	0	0	0	1	20.0692	58	170	250	5.07	160	155	116.1	0.55	4.17	5.46	15.9	12.2	23	0	0	0	2019/12/31
1990/8/8	23	1	1	109	2013/1/25	2013/5/14	1	0	0	0	0	1	22.30936	66	172	442	6.4	354	144	77	NA	NA	4.99	60.1	55	11.2	0	0	0	2019/12/31
1992/11/21	20	1	1	60	2013/3/15	2013/5/14	1	0	0	1	0	1	19.59184	60	175	812	10.26	143	146	60.5	0.98	2.8	5.57	25.3	39.8	14.9	0	0	0	2019/12/31
1979/5/14	34	1	1	46	2013/3/29	2013/5/14	1	0	0	1	0	1	18.55677	53	169	609	4.27	172	138	64.4	1.24	3.8	4.73	56.8	72.9	5.2	0	0	0	2019/12/31
1981/3/27	32	1	1	46	2013/3/29	2013/5/14	1	0	0	0	0	1	20.17715	59	171	578	4.42	165	134	79.3	2.21	3.83	5.17	16.6	9.7	5.1	0	0	0	2019/12/31
1989/10/6	24	1	1	142	2012/12/24	2013/5/15	1	0	0	0	0	1	21.3741	62.5	171	618	7.27	175	142	84	1.12	4.28	8.01	15	11.8	10.6	0	0	0	2019/12/31
1992/5/14	21	1	1	47	2013/3/29	2013/5/15	1	0	0	0	0	1	22.83737	66	170	400	4.4	133	156	59	0.67	3.9	5.23	22.8	36.6	12.2	0	0	0	2019/12/31
1984/10/15	29	1	1	0	2013/5/16	2013/5/16	1	0	0	0	0	1	16.75729	49	171	372	7.3	145	148	58.8	0.75	4.32	5.54	16.8	16.8	11.7	0	0	0	2019/12/31
1980/7/23	33	1	2	76	2013/3/1	2013/5/16	2	0	1	0	1	2	20.51913	60	171	361	4.27	98	158	57	3.31	3.88	5.8	23.1	30.2	8.3	0	0	0	2019/12/31
1994/6/13	19	1	1	70	2013/3/7	2013/5/16	1	0	0	0	0	1	18.937	60	178	399	4.8	177	151	67.8	1.42	4.44	5.11	17.8	11.5	8.9	0	0	0	2019/12/31
1966/9/25	47	1	2	0	2013/5/16	2013/5/16	1	0	1	0	0	1	20.51509	65	178	504	5.8	146	146	67.9	1.16	4.24	5.62	21	16.9	11.6	0	0	0	2019/12/31
1962/11/11	51	1	2	70	2013/3/8	2013/5/17	2	0	0	1	0	3	20.54989	58	168	35	8.78	231	128	77.5	3.53	5.16	5.68	32	20	14.9	0	0	0	2019/12/31
1992/9/28	21	1	1	60	2013/3/18	2013/5/17	1	0	1	1	0	1	18.0427	54	173	402	5.6	140	151	57.4	1.4	3.83	4.73	13.1	11.3	9.3	0	0	0	2019/12/31
1991/11/13	22	1	1	756	2011/4/22	2013/5/17	1	0	0	0	0	1	20.98399	65	176	312	9.2	148	156	84.9	NA	NA	5.29	22.2	20.3	12.5	0	0	0	2019/12/31
1989/8/5	24	1	1	108	2013/2/1	2013/5/20	1	0	0	0	0	1	20.0692	58	170	495	4.65	205	152	70.6	1.75	4.79	5.28	22.3	22.1	13.9	0	0	0	2019/12/31
1980/8/23	33	1	2	157	2012/12/14	2013/5/20	2	0	0	1	1	2	23.87543	69	170	81	4.6	244	136	41.7	1.41	5.22	4.84	28	53.5	6.1	0	0	0	2019/12/31
1980/6/19	33	1	2	343	2012/6/11	2013/5/20	1	0	1	0	0	1	23.66144	70	172	450	4.45	104	167	77	3.17	6.25	5.27	27.2	52.4	9.7	0	0	0	2019/12/31
1976/3/15	37	1	2	284	2012/8/10	2013/5/21	1	0	0	0	0	1	23.5102	72	175	287	6.62	171	149	58.4	3.95	3.95	5.4	15.9	16.2	11.9	0	0	0	2019/12/31
1963/7/25	50	1	1	295	2012/7/30	2013/5/21	1	0	0	0	0	1	19.81768	60	174	418	3.63	78	145	70	1.02	4.28	5.96	16.5	12.8	13.9	0	0	0	2019/12/31
1958/6/5	55	1	2	206	2012/11/2	2013/5/27	3	0	0	0	0	2	20.93664	57	165	155	5.25	172	133	86.6	0.98	4.29	4.86	20	11.7	9	0	0	0	2019/12/31
1979/11/30	34	1	2	48	2013/4/9	2013/5/27	3	0	0	0	0	3	34.71784	110	178	117	6.1	29	126	81.5	5.19	5.23	6.38	54.9	104.3	12.7	0	0	0	2019/12/31
1966/9/28	47	1	2	375	2012/5/18	2013/5/28	1	0	0	0	0	1	22.40818	64	169	394	4.91	115	161	75.1	0.64	4.02	5.59	20.5	19.9	10.6	0	0	0	2019/12/31
1985/9/15	28	1	1	63	2013/3/28	2013/5/30	3	0	0	1	0	3	22.49135	65	170	273	8	210	131	98	12.21	8.71	4.81	18.5	14.1	7.4	0	0	0	2019/12/31
1958/3/25	55	1	2	1048	2010/7/23	2013/6/5	1	0	0	0	1	1	26.34649	70	163	264	3.33	78	138	46.4	0.75	4.8	5.07	18.3	17.4	9.9	0	0	0	2019/12/31
1969/12/7	44	1	2	117	2013/2/8	2013/6/5	2	0	0	0	0	1	20.0692	58	170	248	4.37	66	158	81.3	0.5	4.12	5.35	34.1	41.2	13.9	0	0	0	2019/12/31
1982/5/2	31	1	1	4	2013/6/21	2013/6/25	1	0	0	0	0	1	21.46915	65	174	351	7.46	186	133	53	0.83	4.97	5.62	20	23.2	9.9	0	0	0	2019/12/31
1977/3/21	36	1	2	74	2013/4/12	2013/6/25	1	0	0	0	0	1	21.87755	67	175	775	5.02	128	143	74.9	2.19	3.22	5.38	34.4	62.4	12.3	0	0	0	2019/12/31
1984/2/7	29	1	1	7	2013/6/18	2013/6/25	1	0	0	0	0	2	23.38869	70	173	352	5.5	187	148	73	1.96	5.11	3.43	23.5	44.9	11.6	0	0	0	2019/12/31
1970/12/23	43	1	2	54	2013/5/3	2013/6/26	1	0	0	0	0	1	29.75779	86	170	567	7.79	181	159	70.7	1.93	4.6	5.99	18.1	21.8	13.9	0	0	0	2019/12/31
1976/11/9	37	1	1	8	2013/6/18	2013/6/26	1	0	0	0	0	2	20.76125	60	170	316	7.03	297	157	84	1.62	5.18	4.86	34.1	24.5	5.3	0	0	0	2019/12/31
1990/1/17	23	1	1	26	2013/5/31	2013/6/26	1	0	1	0	0	2	17.30104	50	170	442	5.92	250	157	62	1.24	3.74	5.03	18.4	15.9	13.3	0	0	0	2019/12/31
1953/5/8	60	1	2	159	2013/1/18	2013/6/26	1	0	0	0	0	1	22.9854	68	172	591	8.97	158	141	81.1	1.09	3.82	5.07	16.7	10	12.9	0	0	0	2019/12/31
1949/2/2	64	1	2	33	2013/5/24	2013/6/26	1	0	0	0	1	2	22.85714	70	175	152	5.87	121	127	80	1.75	5.63	6.53	10.2	15.7	8.4	0	0	0	2019/12/31
1967/3/1	46	1	2	51	2013/5/6	2013/6/26	1	1	0	1	0	3	22.9854	68	172	234	4.01	261	114	61.9	4.91	5.29	5.2	22.4	25.2	4.3	0	0	0	2019/12/31
1948/11/16	65	1	2	27	2013/5/30	2013/6/26	2	0	0	0	0	2	20.28123	60	172	337	5.8	203	133	68.2	0.86	3.53	4.83	25.1	19.2	11.9	0	0	0	2019/12/31
1958/9/4	55	2	2	27	2013/5/31	2013/6/27	3	0	1	0	0	3	23.03005	65	168	8	2.62	133	98	50	1.6	3.78	6.09	25.8	26.6	9.4	0	0	0	2019/12/31
1990/3/18	23	1	1	36	2013/5/22	2013/6/27	1	0	0	0	0	1	17.75568	55	176	483	3.68	155	155	83	0.4	3.66	6.1	18.3	12.5	14.9	0	0	0	2019/12/31
1977/4/17	36	1	2	48	2013/5/10	2013/6/27	1	0	0	0	0	2	25.53545	80	177	181	4.59	195	156	92.7	1.05	4.35	5.67	14.8	15	19.6	0	0	0	2019/12/31
1965/7/13	48	1	1	0	2013/6/27	2013/6/27	2	0	1	0	0	3	19.84127	56	168	336	3.68	179	133	72	1.33	3.43	5.66	47.1	33	8.2	0	0	0	2019/12/31
1961/9/24	52	1	2	252	2012/10/19	2013/6/28	1	0	1	0	0	2	19.84127	56	168	162	5.38	101	166	82.6	1.01	4.41	5.41	18.9	11.5	16.6	0	0	0	2019/12/31
1973/7/19	40	2	2	0	2013/7/1	2013/7/1	2	0	0	0	0	2	25.91068	68	162	283	7.2	150	126	59	1.06	4.1	5.42	16.9	12	12.2	0	0	0	2019/12/31
1960/6/15	53	1	2	992	2010/10/13	2013/7/1	1	0	0	0	0	3	23.66144	70	172	257	7.77	106	157	87.7	1.71	3.62	6.45	50.4	48.7	14.4	0	0	0	2019/12/31
1949/7/7	64	1	2	0	2013/7/1	2013/7/1	2	0	0	0	0	1	24.91349	72	170	690	1.92	105	124	67	1.03	4.04	4.17	48.7	177.3	15.1	0	0	0	2019/12/31
1995/4/4	18	1	1	38	2013/5/24	2013/7/1	1	0	1	0	0	1	18.30577	58	178	382	5.06	143	162	79	0.81	4.09	4.75	16.4	14.4	27.7	0	0	0	2019/12/31
1991/4/30	22	1	1	73	2013/4/19	2013/7/1	2	0	0	1	0	3	20.67901	67	180	18	2.77	144	96	81.1	2.05	4.81	4.26	35.3	50.1	3.9	0	0	0	2019/12/31
1962/6/22	51	1	2	123	2013/3/1	2013/7/2	1	0	0	0	1	1	21.36687	70	181	205	5.79	90	97	165	3.23	4.38	6.02	47.3	29.7	4.1	0	0	0	2019/12/31
1989/7/1	24	1	1	123	2013/3/1	2013/7/2	1	0	0	0	0	1	25.64892	75	171	652	5.48	124	146	66.9	1.02	4.92	2.4	24.3	27.7	11.6	0	0	0	2019/12/31
1979/6/2	34	2	2	67	2013/4/26	2013/7/2	2	0	1	0	0	2	22.26563	57	160	369	4.14	122	125	52	1.02	3.53	5.23	20.3	15.3	7.3	0	0	0	2019/12/31
1975/1/24	38	1	2	67	2013/4/26	2013/7/2	2	0	0	0	0	3	21.63115	54	158	323	7.79	163	162	65.8	0.54	3.4	5.51	17.8	7.3	11.6	1	0	0	2019/12/31
1990/4/30	23	1	1	54	2013/5/10	2013/7/3	1	0	0	0	0	2	21.46194	68	178	514	5.9	180	122	75	1.66	3.91	3.41	30.9	52	12.2	0	0	0	2019/12/31
1968/9/20	45	1	2	469	2012/3/22	2013/7/4	1	0	0	0	0	1	19.91837	61	175	394	4.82	122	137	60	1.39	4.07	5.48	13.4	13.4	10.1	0	0	0	2019/12/31
1970/11/29	43	1	2	27	2013/6/7	2013/7/4	1	0	0	1	0	3	20.76125	60	170	221	4	194	115	78	1.44	4.61	4.39	28	16.7	14.8	0	0	0	2019/12/31
1970/11/1	43	1	2	62	2013/5/3	2013/7/4	1	0	0	0	0	1	24.22145	70	170	316	6.05	184	165	66.2	1.21	4.48	5.23	23.5	21.5	20.4	0	0	0	2019/12/31
1983/5/19	30	1	1	34	2013/5/31	2013/7/4	1	0	0	0	0	1	23.93948	75	177	916	5.8	196	152	61	1.05	5.51	5.01	22.6	45.8	10.3	0	0	0	2019/12/31
1977/3/28	36	1	2	580	2011/12/2	2013/7/4	3	0	1	0	1	2	22.03857	60	165	627	3.24	145	133	90	0.87	4.51	5.55	17	22	7.3	0	0	0	2019/12/31
1988/9/4	25	1	1	41	2013/5/24	2013/7/4	1	0	0	0	0	3	18.61224	57	175	371	4.26	59	70	42	2.33	4.31	5	39.1	27.9	14.1	0	0	0	2019/12/31
1988/12/6	25	1	1	42	2013/5/24	2013/7/5	1	0	0	0	0	1	24.15167	80	182	320	6.9	125	158	94.1	0.6	3.62	4.5	19.8	21.4	26.1	0	0	0	2019/12/31
1975/4/26	38	1	2	133	2013/2/22	2013/7/5	1	0	1	0	0	2	23.18339	67	170	438	5.5	157	154	65.3	1.29	4.97	5.57	30	37	14.9	0	0	0	2019/12/31
1955/1/16	59	1	2	40	2013/5/24	2013/7/3	1	0	0	0	0	1	23.87543	69	170	340	5.6	118	138	66	1.13	3.84	2.12	21.4	17.3	10.1	1	0	1	2014/10/18
1972/2/12	41	1	2	63	2013/5/3	2013/7/5	1	0	0	0	1	3	22.9854	68	172	387	2.76	170	123	65	7.78	5.84	5.43	13.7	11.8	5.8	0	0	0	2019/12/31
1970/1/29	44	1	2	174	2013/5/10	2013/10/31	1	0	0	0	1	1	24.09297	68	168	321	11	188	142	65.8	1.13	3.71	7.89	33.2	71.8	20.5	0	0	0	2019/12/31
1977/2/6	36	1	2	59	2013/5/10	2013/7/8	1	0	1	1	1	3	19.03114	55	170	423	5.37	120	124	76	1.67	5.16	5.56	20.7	11.1	11.9	1	0	0	2019/12/31
1987/6/21	26	1	1	38	2013/5/31	2013/7/8	1	0	0	0	0	1	25.71166	70	165	597	6.7	251	139	58	1.57	5.92	3.24	21.1	25.4	6.9	0	0	0	2019/12/31
1986/12/4	27	1	1	63	2013/5/6	2013/7/8	1	0	0	1	0	2	21.10727	61	170	564	4.7	135	149	55.3	1.02	4.22	4.11	16.9	21.6	11.3	0	0	0	2019/12/31
1987/6/22	26	1	2	43	2013/5/26	2013/7/8	1	0	0	1	0	1	22.83737	66	170	800	5.7	152	146	57.6	2.46	5.09	4.98	36.6	43.8	11.7	0	0	0	2019/12/31
1963/11/11	50	1	2	465	2012/3/30	2013/7/8	1	0	0	0	0	1	24.39106	73	173	353	6.14	139	165	96.5	0.55	4.12	5.66	14.7	10.7	17.5	0	0	0	2019/12/31
1986/10/8	27	1	1	1040	2010/9/3	2013/7/9	1	0	0	0	0	1	19.3792	58	173	306	7.9	166	133	80.2	2.61	4.97	4.99	19.7	25.8	9.1	0	0	0	2019/12/31
1970/8/19	43	1	2	60	2013/5/10	2013/7/9	1	0	0	0	0	1	21.63332	64	172	942	7.74	162	168	78.7	1.8	4.99	5.86	13.5	9.5	10.3	0	0	0	2019/12/31
1935/3/26	78	1	2	60	2013/5/10	2013/7/9	1	0	0	0	0	2	20.28123	60	172	217	4.62	154	125	77	NA	NA	5.2	30	22	18	0	0	1	2013/8/14
1963/3/2	50	1	2	61	2013/5/10	2013/7/10	1	0	0	0	0	3	18.72601	60	179	277	2.68	97	97	86	7.54	5.54	4.11	16.7	23.8	6.1	0	0	0	2019/12/31
1988/8/12	25	1	1	243	2012/11/9	2013/7/10	1	0	1	0	0	1	25.95156	75	170	1139	6.78	308	144	71	1.2	4.19	5.12	17.4	16.2	3.9	0	0	0	2019/12/31
1980/4/25	33	1	2	65	2013/5/6	2013/7/10	1	0	1	0	0	1	18.5132	58	177	388	6.1	170	145	64.9	0.79	4.06	4.71	16.1	13.1	10.7	0	0	0	2019/12/31
1992/11/4	21	1	1	82	2013/4/19	2013/7/10	1	0	0	0	0	1	20.17715	59	171	353	5.28	129	152	75.4	1.55	5.36	5.14	12.5	9.8	10.5	0	0	0	2019/12/31
1964/6/16	49	1	2	62	2013/5/10	2013/7/11	1	0	0	0	0	1	22.64738	67	172	1175	7.06	184	159	78	1.56	3.84	4.5	21.3	24.3	11.1	0	0	0	2019/12/31
1968/5/28	45	1	2	49	2013/5/24	2013/7/12	1	0	0	0	0	2	24.96801	80	179	188	4.3	214	142	66	1.3	3.72	3.51	15.5	11.4	14.6	0	0	0	2019/12/31
1953/5/24	60	1	2	63	2013/5/10	2013/7/12	2	1	0	1	0	1	20.61925	61	172	12	3.96	102	114	66.9	1.81	5.47	5.36	22.7	19.4	9.6	0	0	0	2019/12/31
1981/10/25	32	1	1	0	2013/7/17	2013/7/17	1	0	0	0	0	1	21.30395	58	165	681	6.37	245	131	61	1.23	5.06	5.83	27.5	61.7	5.9	0	0	0	2019/12/31
1991/11/4	22	1	1	0	2013/7/17	2013/7/17	1	0	0	1	0	2	19.44444	63	180	539	7.6	149	158	64.7	2.32	4.26	4.42	22.4	41.7	19.9	0	0	0	2019/12/31
1972/2/25	41	1	2	517	2012/2/17	2013/7/18	1	0	0	0	0	1	20.51509	65	178	711	4.21	172	153	71.5	1.35	5.38	4.71	22	21.9	11.5	0	0	0	2019/12/31
1976/5/29	37	1	2	1974	2008/2/25	2013/7/22	1	0	0	0	0	1	21.2585	60	168	82	6.87	166	108	98.2	0.61	4.38	5.06	16	12.5	9.1	0	0	0	2019/12/31
1963/2/19	50	1	2	486	2012/3/23	2013/7/22	2	0	0	0	0	3	24.41928	80	181	35	5.45	159	111	65.2	NA	NA	4.73	14	8	9.4	0	0	1	2013/11/20
1982/7/26	31	1	1	66	2013/5/17	2013/7/22	1	0	1	1	1	3	18.72417	58	176	2	8.32	486	98	52	NA	NA	4.97	36.2	44.8	10.5	0	0	1	2013/9/5
1974/3/22	39	1	2	46	2013/6/7	2013/7/23	1	0	0	0	0	1	22.9854	68	172	436	5.8	217	140	79	1.72	4.25	4.83	8.5	13.3	19.7	0	0	0	2019/12/31
1963/6/13	50	1	2	81	2013/5/3	2013/7/23	2	0	0	1	0	3	21.45329	62	170	315	3.01	199	93	82	2.24	4.4	5.18	32.1	35.6	5.4	0	0	0	2019/12/31
1990/1/17	24	1	1	172	2013/2/1	2013/7/23	1	0	0	0	1	1	22.22906	65	171	334	6.3	178	141	88	0.73	4.13	5.75	17.3	12.1	10.5	0	0	0	2019/12/31
1984/2/19	29	1	1	95	2013/4/19	2013/7/23	1	0	0	0	0	1	21.45329	62	170	743	6.62	168	161	78	0.79	3.64	5.55	15.2	15.3	8	0	0	0	2019/12/31
1994/10/1	19	1	1	53	2013/5/31	2013/7/23	1	0	0	0	0	1	21.95248	68	176	494	4.8	211	136	71	0.94	3.63	4.41	14.6	13.4	12.4	0	0	0	2019/12/31
1990/7/14	23	1	1	19	2013/7/5	2013/7/24	1	0	0	1	0	1	19.44444	63	180	406	9.1	166	152	85	2.1	4.18	4.85	15.6	16	22.2	1	0	0	2019/12/31
1981/6/18	32	1	1	61	2013/5/24	2013/7/24	1	0	0	0	0	3	17.70858	53	173	347	4.5	148	128	73	2.07	3.36	5.75	19.3	21.6	11.2	0	0	0	2019/12/31
1981/12/31	32	1	2	124	2013/3/22	2013/7/24	2	0	0	0	0	2	25.05931	75	173	221	5.7	146	159	69.4	1.62	4.82	4.59	28.8	45.7	9.1	0	0	0	2019/12/31
1981/12/12	32	1	1	63	2013/5/22	2013/7/24	1	0	0	0	0	1	21.22449	65	175	657	8.44	185	155	83	1.31	4.76	4.93	16.3	18.8	10.5	0	0	0	2019/12/31
1979/11/10	34	1	2	68	2013/5/17	2013/7/24	1	0	0	0	0	1	24.21229	75	176	1191	7.1	366	164	70	10.43	4.37	5.81	27.1	24.4	2.6	0	0	0	2019/12/31
1986/11/10	27	1	1	26	2013/6/28	2013/7/24	1	0	0	0	0	1	22.30936	66	172	515	4.3	109	145	67	1.3	4.84	4.47	22.8	28.3	25.7	0	0	0	2019/12/31
1965/9/10	48	1	2	26	2013/6/28	2013/7/24	1	0	0	0	0	1	24.21229	75	176	552	3.7	71	160	93	0.78	3.13	4.9	19.8	11.6	22.7	0	0	0	2019/12/31
1992/2/12	21	1	1	61	2013/5/24	2013/7/24	1	0	0	0	0	1	20.51509	65	178	370	7.13	219	147	86	1.07	4.17	5.8	15.1	16.4	16.8	0	0	0	2019/12/31
1986/11/2	27	1	1	64	2013/5/22	2013/7/25	1	0	0	0	0	1	18.21494	61	183	807	4.77	183	153	85	0.62	3.17	5.35	11.2	13.6	24.8	0	0	0	2019/12/31
1973/3/30	40	1	2	41	2013/6/18	2013/7/29	1	0	1	0	0	1	19.72318	57	170	692	5	181	125	71	1.33	3.21	5.16	20.2	16.4	16.3	0	0	0	2019/12/31
1988/7/5	25	1	1	381	2012/7/13	2013/7/29	1	0	1	0	0	1	15.57093	45	170	690	9.39	155	146	51	0.93	3.93	5.71	27.2	28.7	4.8	0	0	0	2019/12/31
1986/11/16	27	1	1	1722	2008/11/10	2013/7/29	1	0	0	0	1	1	22.49135	65	170	832	8.14	142	158	68	2.95	4.98	5.51	31.4	49.8	8.4	0	0	0	2019/12/31
1992/8/18	21	1	1	10	2013/7/19	2013/7/29	1	0	1	0	0	1	19.03114	55	170	183	3.1	144	145	58	1.06	4.21	5.61	21.5	17	12.6	0	0	0	2019/12/31
1981/3/30	32	1	1	339	2012/8/24	2013/7/29	1	0	0	0	0	1	19.35021	62	179	505	6.6	157	145	86	1.14	3.47	5.34	71.1	85.4	5.1	0	0	0	2019/12/31
1981/8/16	32	1	2	31	2013/6/28	2013/7/29	1	0	1	0	1	1	16.73111	45	164	387	5.8	173	158	73	1.74	4.65	6.27	16.5	15.2	7.9	0	0	0	2019/12/31
1988/10/28	25	1	1	200	2013/1/11	2013/7/30	1	0	0	0	0	1	21.63332	64	172	648	8.3	145	153	78	1	3.99	4.99	18.4	7	10.1	0	0	0	2019/12/31
1991/2/6	22	1	1	43	2013/6/18	2013/7/31	1	0	0	0	1	1	22.69402	76	183	626	5.16	162	151	71	1.01	4.17	5.22	12.9	12	7.8	0	0	0	2019/12/31
1952/9/15	61	1	2	43	2013/6/18	2013/7/31	1	0	0	1	0	1	21.96712	62	168	505	6.3	151	134	63	2.25	3.8	6.62	27.1	22.2	8.1	0	0	0	2019/12/31
1965/5/19	48	1	2	75	2013/5/17	2013/7/31	2	0	0	0	0	1	20.9042	59	168	196	4.35	151	122	65	2.28	4.28	5.28	14.2	12.2	7.9	0	0	0	2019/12/31
1992/6/28	21	1	1	75	2013/5/17	2013/7/31	1	0	0	0	0	1	19.59184	60	175	510	6.8	193	166	67	1.28	3.31	4.92	19	6.6	25.1	0	0	0	2019/12/31
1983/3/8	30	1	1	33	2013/6/28	2013/7/31	1	0	0	1	0	1	21.61281	61	168	464	9.1	112	137	70	1.47	3.56	4.49	14	18	18.2	0	0	0	2019/12/31
1970/9/30	43	1	1	959	2010/12/16	2013/8/1	1	0	0	0	0	1	25.35154	75	172	27	5.06	186	149	66.2	1.77	3.61	5.76	21	16.1	13	1	0	0	2019/12/31
1977/11/10	36	1	2	706	2011/8/26	2013/8/1	1	0	0	0	0	1	17.64706	51	170	1467	9.87	109	111	51.6	1.13	2.99	5.26	26	18.5	7	0	0	0	2019/12/31
1971/10/30	42	1	2	27	2013/7/5	2013/8/1	2	0	0	0	0	1	16.52893	45	165	293	7.5	125	93	358	0.57	5.43	6.66	46.3	27.6	18.3	1	0	0	2019/12/31
1975/5/9	38	1	1	20	2013/7/12	2013/8/1	1	0	1	1	0	1	19.15709	58	174	261	5.16	140	119	82	2.81	4.06	4.52	23	22.1	8.3	0	0	0	2019/12/31
1964/2/10	50	1	2	41	2013/6/21	2013/8/1	1	0	0	0	0	1	23.38869	70	173	671	5.7	194	154	87	0.97	5.21	5.65	15.1	15.4	16.9	0	0	0	2019/12/31
1979/6/7	34	1	2	353	2012/8/13	2013/8/1	1	1	0	0	0	2	21.19274	57	164	139	4.39	135	143	81.4	1.88	4.61	4.88	27.8	29.8	15.1	0	0	0	2019/12/31
1979/12/6	34	1	1	44	2013/6/18	2013/8/1	1	0	0	0	0	1	22.03857	60	165	1326	5.8	205	144	64	0.96	5.47	4.71	14.6	5.9	10.9	0	0	0	2019/12/31
1983/10/24	30	1	1	136	2013/3/18	2013/8/1	1	0	0	0	0	1	19.59646	54	166	449	6.13	172	158	69	0.84	4.18	5.47	17	9.1	15	0	0	0	2019/12/31
1977/12/2	36	1	2	44	2013/6/18	2013/8/1	1	0	1	0	0	1	22.49135	65	170	180	6.5	284	155	79	1.96	4.26	4.09	16.5	16.6	13.2	0	0	0	2019/12/31
1981/1/23	33	1	1	28	2013/7/5	2013/8/2	1	0	0	0	0	1	14.36735	44	175	368	1.7	93	103	61	1.42	4.78	3.7	34	35.6	4.4	0	0	0	2019/12/31
1960/1/29	54	1	2	38	2013/6/28	2013/8/5	1	0	0	0	0	1	23.38869	70	173	762	4.7	153	143	75	2.05	5.08	9.7	28.7	28.6	16	0	0	0	2019/12/31
1967/6/6	46	1	2	1722	2008/11/17	2013/8/5	1	0	1	0	0	1	20.93664	57	165	416	15	266	136	61	1.3	2.85	5.63	13.4	11.6	7.6	0	0	0	2019/12/31
1990/10/12	23	1	1	311	2012/9/28	2013/8/5	1	0	0	0	0	1	23.05456	69	173	581	5.46	140	156	82	1.53	3.95	5.84	19.5	26.5	6.3	0	0	0	2019/12/31
1990/8/1	23	1	1	164	2013/2/22	2013/8/5	1	0	0	0	0	1	18.19401	57	177	754	10.09	194	165	74	0.87	4.31	4.86	15.4	28.2	15.9	0	0	0	2019/12/31
1988/1/5	26	1	1	801	2011/5/27	2013/8/5	1	0	0	0	1	1	17.23905	51	172	704	5.1	180	128	71	0.87	2.83	4.84	17.1	10.9	10.6	0	0	0	2019/12/31
1975/5/8	38	1	1	1510	2009/6/17	2013/8/5	1	0	0	0	0	1	21.46915	65	174	220	6.5	233	150	76.5	1.31	4.67	4.71	14	11.8	7.6	0	0	0	2019/12/31
1977/12/8	36	1	2	3324	2004/6/30	2013/8/6	2	0	0	0	0	1	30.47797	85	167	698	4.48	149	146	57.5	3.12	4.64	5.9	53.2	71.1	16	0	1	0	2019/12/31
1971/6/30	42	2	2	0	2013/8/6	2013/8/6	3	0	0	0	0	1	15.625	40	160	340	4.1	136	119	70.3	NA	NA	4.89	NA	7.6	3.6	0	0	0	2019/12/31
1964/2/29	49	1	2	235	2012/12/14	2013/8/6	1	0	0	0	0	2	24.11151	73	174	308	6.7	173	144	69.3	3.11	3.62	5.82	17.1	15.9	12.2	0	0	0	2019/12/31
1975/3/7	38	1	2	0	2013/8/6	2013/8/6	1	0	0	0	0	1	21.96712	62	168	365	6.3	144	130	91	1.02	4.1	5.6	12	23	7	0	0	0	2019/12/31
1992/2/2	22	1	1	151	2013/3/8	2013/8/6	1	0	1	0	0	1	21.20311	62	171	371	5.66	292	139	67.3	0.86	3.98	5.1	35.1	69	17.4	0	0	0	2019/12/31
1970/12/13	43	1	2	236	2012/12/14	2013/8/7	1	0	0	0	0	1	24.4898	75	175	513	5.55	156	142	63.1	0.84	4.31	5.14	22.9	21.3	8.5	0	0	0	2019/12/31
1989/12/27	24	1	1	40	2013/6/28	2013/8/7	1	0	0	0	0	1	21.88708	64	171	440	8.4	189	134	73	0.81	3.36	5.03	18.6	15.1	11.6	0	0	0	2019/12/31
1988/10/6	25	1	1	33	2013/7/5	2013/8/7	1	0	0	0	0	1	20.37037	66	180	468	5.4	258	138	71	1.1	3.56	4.92	15.1	17.5	8.8	0	0	0	2019/12/31
1989/5/5	24	1	1	75	2013/5/24	2013/8/7	2	0	0	0	0	1	19.81768	60	174	355	5.4	151	163	68	0.9	4.33	2.53	19.5	17.8	17.4	0	0	0	2019/12/31
1977/5/9	36	1	2	47	2013/6/21	2013/8/7	1	0	1	0	1	1	22.48133	59	162	537	6.4	74	135	86	1.46	2.6	4.91	36	67.5	9.9	0	0	0	2019/12/31
1990/10/25	23	1	1	68	2013/5/31	2013/8/7	1	0	0	0	1	1	23.12406	80	186	593	8	174	131	101	2.77	4.53	3.74	18.9	14.1	11.3	0	0	0	2019/12/31
1981/1/29	33	1	2	50	2013/6/18	2013/8/7	1	0	0	0	0	1	21.14632	67	178	789	6.5	185	119	71	1.14	4.93	4.8	27.8	49.2	6.3	0	0	0	2019/12/31
1983/8/31	30	1	2	94	2013/5/6	2013/8/8	2	0	0	1	0	1	27.45865	87	178	845	17.2	69	144	74.5	3.08	2.82	5.05	85.8	103.9	21.6	0	0	0	2019/12/31
1983/11/25	30	1	1	34	2013/7/5	2013/8/8	1	0	0	0	0	2	18.4965	56	174	60	2.5	148	111	70	1.71	2.38	4.88	26.6	38.4	9.4	0	0	0	2019/12/31
1959/1/16	55	2	2	1065	2010/9/9	2013/8/9	3	0	0	1	0	2	18.13122	43	154	173	2.9	227	107	60	NA	NA	3.47	29.3	17.6	6.1	0	0	1	2013/10/10
1956/8/25	57	1	2	98	2013/5/3	2013/8/9	2	0	1	0	0	1	23.05456	69	173	745	4.9	161	148	90	0.86	4.59	6.12	30.1	27.3	15.4	0	0	0	2019/12/31
1960/7/15	53	1	1	98	2013/5/3	2013/8/9	2	0	0	1	0	1	25.1559	71	168	251	5.39	165	128	54	1.23	3.65	5.97	29.1	40.6	17.5	0	0	0	2019/12/31
1987/3/15	26	1	1	49	2013/6/21	2013/8/9	1	0	0	0	0	1	21.46915	65	174	420	4.5	128	155	90	1.26	3.86	5.54	12.6	16.8	14.9	0	0	0	2019/12/31
1990/2/20	23	1	1	98	2013/5/6	2013/8/12	1	0	1	0	0	1	22.22906	65	171	667	4.01	225	155	83	1.87	3.58	5.09	13.6	12.4	11.2	0	0	0	2019/12/31
1991/9/29	22	2	1	503	2012/3/27	2013/8/12	2	0	0	0	0	1	18.73049	45	155	547	4.2	139	130	57	0.77	4.2	3.95	18.3	10.7	10.9	0	0	0	2019/12/31
1992/7/8	21	1	1	45	2013/6/28	2013/8/12	1	0	0	0	0	1	21.13271	70	182	358	6.2	121	142	80	0.95	3.33	2.88	66.3	207.7	12.8	0	0	0	2019/12/31
1975/6/7	38	2	2	586	2012/1/6	2013/8/14	2	0	0	0	0	1	19.81405	52	162	287	2.6	134	106	53	1.1	3.24	4.76	37.2	35	12.3	0	0	0	2019/12/31
1956/11/19	57	1	2	54	2013/6/21	2013/8/14	1	0	1	0	0	3	18.4965	56	174	197	5.8	110	136	66	0.89	2.83	5.47	36.5	14.7	16	0	0	0	2019/12/31
1979/7/14	34	1	1	278	2012/11/9	2013/8/14	1	0	0	0	0	1	23.66144	70	172	850	7.2	177	162	65	0.84	4.74	5.63	21.3	36.6	16.8	0	0	0	2019/12/31
1990/8/25	23	2	1	621	2011/12/2	2013/8/14	2	1	0	0	0	1	17.99816	49	165	222	3.87	152	122	57	1.34	3.28	4.97	65.9	98.5	7.4	0	0	0	2019/12/31
1987/4/15	26	1	1	621	2011/12/2	2013/8/14	2	0	1	1	1	1	20.28123	60	172	320	4.48	145	150	73	1.58	3.56	4.95	22.9	35.5	7.6	0	0	0	2019/12/31
1976/11/7	37	1	2	468	2012/5/4	2013/8/15	1	0	0	0	0	1	25.39343	76	173	1082	9.1	163	141	67	2.53	5.18	5.59	24.3	23.4	11.5	0	0	0	2019/12/31
1964/8/20	49	1	2	152	2013/3/22	2013/8/21	2	0	0	0	0	1	28.72738	90	177	349	10.8	136	144	86.7	1.41	3.69	10.58	25.1	52.3	23.4	0	0	0	2019/12/31
1987/3/14	26	1	1	65	2013/6/17	2013/8/21	1	0	0	0	0	1	21.84701	70	179	569	4.97	128	173	92	1.59	4.74	5.12	22.2	44	18.9	0	0	0	2019/12/31
1988/4/13	25	1	2	159	2013/3/15	2013/8/21	1	0	0	0	0	1	30.18959	100	182	430	6.7	241	159	85	1.16	4.32	5.81	41.4	58.8	14.5	0	0	0	2019/12/31
1970/6/14	43	2	2	249	2012/12/21	2013/8/27	2	0	0	0	0	1	23.11111	52	150	249	4.4	188	132	60	1.68	4.48	5.38	22.7	19.9	10.4	0	0	0	2019/12/31
1981/7/28	32	1	1	55	2013/7/5	2013/8/29	1	0	0	0	0	1	22.38631	67	173	557	5.8	220	161	74	0.92	5.22	5.13	16.5	12.5	9.1	0	0	0	2019/12/31
1974/4/30	39	1	2	105	2013/5/24	2013/9/6	1	0	0	0	0	1	20.0692	58	170	390	6.65	220	154	82	0.91	3.62	5.02	16.4	13.6	11.9	0	0	0	2019/12/31
1984/1/24	30	1	1	332	2012/10/12	2013/9/9	1	0	0	0	0	1	20.28123	60	172	237	4	185	153	82.4	0.7	3.47	5.73	16.6	24.7	13.4	0	0	0	2019/12/31
1985/11/17	28	1	1	1244	2010/4/16	2013/9/11	1	0	0	0	0	3	22.30936	66	172	321	3.4	152	151	92	1.44	4.35	4.65	39.4	37.5	6.2	0	0	0	2019/12/31
1982/8/27	31	1	2	1108	2010/9/17	2013/9/29	3	0	1	0	0	1	17.30104	50	170	258	6.5	210	117	62	NA	NA	3.82	21.9	24.2	8.1	0	0	1	2013/12/17
1963/1/2	51	1	2	54	2013/7/26	2013/9/18	1	0	0	0	0	3	23.56663	73	176	0	0.9	64	113	95	1.86	3.46	4.18	48.3	26.4	13.1	0	0	0	2019/12/31
1988/3/7	26	1	1	67	2013/7/12	2013/9/17	2	0	0	0	0	1	23.62949	80	184	156	5.8	134	139	94	3.51	4.64	2.69	16.5	13.6	8.6	0	0	0	2019/12/31
1985/6/23	28	1	1	32	2013/8/26	2013/9/27	1	0	1	0	0	2	21.30682	66	176	77	5.5	156	119	59	0.87	1.64	2.53	26.8	45.5	5	0	0	0	2019/12/31
1984/12/9	29	1	1	28	2013/8/30	2013/9/27	1	0	0	0	0	2	19.26717	57	172	291	3.4	199	140	71	0.65	3.53	5.01	23.9	30.5	9.5	0	0	0	2019/12/31
1981/5/21	32	1	1	67	2013/7/22	2013/9/27	1	0	1	0	0	1	25.82645	80	176	828	7.8	162	134	91	3.14	4.83	5.82	36.5	66.4	10.1	0	0	0	2019/12/31
1989/1/1	25	1	1	30	2013/8/30	2013/9/29	1	0	0	0	0	2	18.51852	60	180	620	5.8	293	142	75	0.9	3.48	4.6	14	13.3	10.3	0	0	0	2019/12/31
1990/7/17	23	1	1	51	2013/8/9	2013/9/29	1	0	0	0	0	1	31.6374	98	176	317	8.4	225	154	73	1.64	5.1	2.79	35.7	77.6	25.7	0	0	0	2019/12/31
1982/9/6	31	1	1	66	2013/7/26	2013/9/30	2	0	0	0	0	1	17.30104	50	170	230	4.1	102	124	65	1.37	4.9	4.54	32.5	101	4.1	0	0	0	2019/12/31
1973/2/16	41	1	2	220	2013/2/22	2013/9/30	1	0	0	0	0	1	20.41522	59	170	683	4.1	126	161	85	1.01	3.67	5.7	19.6	21.6	15.6	0	0	0	2019/12/31
1982/7/4	31	1	2	52	2013/8/9	2013/9/30	1	0	0	0	0	1	25.95156	75	170	43	5.9	168	160	69	2.19	4.39	5.46	43.8	87	19	0	0	0	2019/12/31
1987/7/7	26	1	1	67	2013/8/2	2013/10/8	1	0	0	0	0	1	22.7244	72	178	304	7.9	195	156	78	0.97	3.54	4.87	22.2	25.5	20.5	0	0	0	2019/12/31
1978/7/10	35	1	1	67	2013/8/2	2013/10/8	1	0	0	0	1	1	24.30249	77	178	398	6.3	141	153	73	3.01	3.43	5.6	45.7	35.9	14.4	0	0	0	2019/12/31
1981/11/29	32	1	1	32	2013/9/6	2013/10/8	1	0	0	0	0	1	20.28651	65	179	124	9.6	150	134	66	1.04	4.12	5.11	19.5	20	9.9	0	0	0	2019/12/31
1985/4/13	29	1	2	920	2011/4/2	2013/10/8	1	0	0	0	0	1	19.94321	59	172	235	4.5	138	136	54	0.86	3.92	4.91	33	25	11.3	0	0	0	2019/12/31
1981/8/17	32	1	1	95	2013/7/5	2013/10/8	1	0	0	0	0	1	23.88844	80	183	819	3.4	147	136	83	1.44	5.22	5.06	18.8	23.8	13	0	0	0	2019/12/31
1982/2/10	32	1	1	294	2012/12/19	2013/10/9	1	0	0	0	0	1	19.3792	58	173	442	4.9	151	154	80	1.4	3.71	5.3	39	63.9	14	0	0	0	2019/12/31
1991/2/18	23	1	1	112	2013/6/19	2013/10/9	1	0	0	0	0	1	20.76125	60	170	745	5.8	209	149	83	0.79	5.25	4.11	15.5	9.4	15.4	0	0	0	2019/12/31
1985/11/14	28	1	1	481	2012/6/15	2013/10/9	1	0	0	0	0	1	19.03114	55	170	265	5.1	86	149	90	1.15	3.55	5.33	16.7	11.3	9.9	0	0	0	2019/12/31
1976/11/17	37	1	1	40	2013/8/30	2013/10/9	1	0	0	0	0	1	22.30936	66	172	442	4.8	199	147	44	0.82	4.44	5.35	24.4	9.6	20	0	0	0	2019/12/31
1964/9/5	49	1	2	755	2011/9/16	2013/10/10	1	0	0	0	0	1	24.27641	64.5	163	539	4.9	237	143	79	1.14	4.09	6.68	16.8	20.9	9.4	0	0	0	2019/12/31
1986/11/14	27	1	1	27	2013/9/13	2013/10/10	1	0	0	0	0	1	23.12062	70	174	342	7.4	225	154	2.85	1.42	4.46	4.87	21.6	28.3	9.9	0	0	0	2019/12/31
1991/2/10	23	1	1	76	2013/7/26	2013/10/10	1	0	0	0	0	1	20.31312	61.5	174	520	6.7	149	153	77	1.15	4.48	5.31	13	15.5	19.4	0	0	0	2019/12/31
1991/3/21	23	1	1	296	2012/12/19	2013/10/11	1	0	0	0	1	1	23.93899	70	171	421	5	177	140	90	1.29	4.15	5.59	11.5	12.3	11.4	0	0	0	2019/12/31
1938/12/15	75	2	2	114	2013/6/19	2013/10/11	2	0	0	0	1	3	16.63353	41	157	359	3.6	93	115	54	1.21	3.76	5	39	34	9.2	0	0	0	2019/12/31
1967/2/5	47	1	2	1380	2009/12/31	2013/10/11	1	0	0	0	0	1	26.21882	74	168	1376	6	191	100	64	2.06	4.15	5.02	16.8	17.2	14	0	0	0	2019/12/31
1985/9/28	28	1	1	2172	2007/10/31	2013/10/11	1	0	0	0	1	1	23.2072	65.5	168	420	4.4	171	150	89	0.56	2.69	5.15	22.2	48	14.7	0	0	0	2019/12/31
1988/12/12	25	1	1	77	2013/7/26	2013/10/11	1	0	0	0	0	1	21.38594	67	177	331	5.3	141	150	72	1.05	3.72	5.28	16.4	11.4	12.1	0	0	0	2019/12/31
1988/7/18	25	1	1	77	2013/7/26	2013/10/11	1	0	0	0	0	1	18.77834	53	168	293	5.3	126	130	72	1.2	3.79	1.52	27.4	17.3	9.3	0	0	0	2019/12/31
1990/6/8	23	1	1	528	2012/5/4	2013/10/14	1	0	0	0	0	1	17.35892	55	178	443	4.6	166	161	88	1.56	4.17	6.06	21.1	14.9	32.8	0	0	0	2019/12/31
1972/2/17	42	1	1	80	2013/7/26	2013/10/14	1	0	1	0	0	2	20.76125	60	170	299	6.2	230	126	60	0.85	2.6	4.64	41.1	42.4	10.9	0	0	0	2019/12/31
1973/11/6	40	1	2	0	2013/10/14	2013/10/14	2	0	0	0	0	1	22.38631	67	173	332	5	137	162	85	1.07	4.79	5.78	37.5	69	13.8	0	0	0	2019/12/31
1984/8/21	29	1	1	67	2013/8/9	2013/10/15	1	0	0	0	0	1	25.12783	86	185	373	5.3	162	142	80	0.88	3.7	4.84	27.4	46.9	13.5	0	0	0	2019/12/31
1984/5/11	29	1	1	412	2012/8/29	2013/10/15	1	0	0	0	0	1	20.2449	62	175	469	6.5	154	148	89	0.98	3.93	4.07	20.9	23.6	16.8	0	0	0	2019/12/31
1965/10/11	48	1	2	89	2013/7/19	2013/10/16	1	0	0	0	0	1	20.95727	62	172	984	7.8	127	147	65	2.88	5.18	5.79	21.7	46.8	8.3	0	0	0	2019/12/31
1957/10/18	56	1	2	0	2013/10/16	2013/10/16	1	0	1	0	1	1	25.91068	68	162	652	7.4	157	146	61	1.89	4.79	6.22	26	33	8	0	0	0	2019/12/31
1991/5/12	22	1	1	69	2013/8/9	2013/10/17	1	0	0	0	0	1	18.80921	55	171	554	4.5	192	145	74	0.81	3.33	6.15	21.6	16.3	31.7	0	0	0	2019/12/31
1969/3/28	45	1	2	62	2013/8/16	2013/10/17	1	0	1	0	0	1	23.38869	70	173	114	5.8	171	135	67	0.77	5.28	4.82	15.7	14.8	26.6	0	0	0	2019/12/31
1990/1/3	24	1	1	0	2013/10/18	2013/10/18	1	0	0	0	0	1	19.36983	60	176	258	10.9	142	112	53	2.39	4.23	5.41	13.9	23.4	7.5	0	0	0	2019/12/31
1968/8/16	45	1	2	84	2013/7/26	2013/10/18	1	0	0	0	0	1	22.72044	68	173	200	6.3	315	144	84	1.68	3.96	6.3	21.9	22.5	12.4	0	0	0	2019/12/31
1987/12/3	26	1	1	70	2013/8/9	2013/10/18	1	0	0	0	0	1	20.74755	65	177	581	6.2	232	114	69	0.92	3.77	2.45	27.8	51.1	12.7	0	0	0	2019/12/31
1988/8/31	25	1	1	88	2013/7/22	2013/10/18	1	0	0	0	0	1	21.46194	68	178	557	4.7	188	157	89	1.64	5.77	4.92	18.9	33.8	7.6	0	0	0	2019/12/31
1955/12/12	58	1	2	588	2012/3/9	2013/10/18	2	0	0	0	0	1	24.11151	73	174	367	6.5	169	146	80	0.81	3.27	7.28	17.2	18.6	13.5	0	0	0	2019/12/31
1987/2/28	27	1	1	77	2013/8/2	2013/10/18	1	0	1	0	0	1	27.04164	80	172	311	6.5	182	159	60	11.39	6.48	5.41	24.9	38.2	12.1	0	0	0	2019/12/31
1990/11/23	23	1	1	595	2012/3/5	2013/10/21	1	0	0	0	0	1	21.79931	63	170	680	5.9	209	152	74	0.8	3.49	5.25	14.3	15.8	8.8	0	0	0	2019/12/31
1983/10/26	30	1	1	1160	2010/8/18	2013/10/21	1	0	0	0	0	1	22.67574	64	168	228	4.1	130	138	79	1.17	3.32	8.75	24.2	29.4	13.5	0	0	0	2019/12/31
1987/7/18	26	1	1	91	2013/7/22	2013/10/21	1	0	0	0	0	1	21.10727	61	170	666	3.8	226	151	81	1.77	3.17	5.36	14.8	12.7	13.4	0	0	0	2019/12/31
1975/5/10	38	1	2	731	2011/10/21	2013/10/21	1	0	0	0	1	1	21.21832	55	161	500	5	179	156	72	1.36	3.62	5.04	13.9	10.1	29.5	0	0	0	2019/12/31
1970/10/24	43	1	2	80	2013/8/2	2013/10/21	1	0	0	0	0	1	26.44898	81	175	545	5	214	148	84	1.24	4.17	6.27	16.6	18.8	14	0	0	0	2019/12/31
1989/11/9	24	1	1	262	2013/2/1	2013/10/21	2	0	0	0	0	1	19.62323	65	182	327	8.8	263	145	71	0.92	4.58	4.58	15.7	11	6.4	0	0	0	2019/12/31
1987/8/12	26	1	1	108	2013/7/5	2013/10/21	1	0	0	0	0	1	20.57143	63	175	259	4.9	198	122	62	0.69	3.87	4.91	29.2	36.1	9.8	0	0	0	2019/12/31
1982/6/3	31	1	1	67	2013/8/16	2013/10/22	1	0	0	0	0	1	20.74755	65	177	503	6.7	274	160	96	0.78	3.86	5.87	15.4	11.9	14.5	0	0	0	2019/12/31
1988/6/11	25	1	1	442	2012/8/6	2013/10/22	1	0	0	0	0	1	22.15265	75	184	390	6.1	257	146	73	1.07	4.2	4.98	17.1	13.9	11.7	0	0	0	2019/12/31
1987/2/13	27	1	1	306	2012/12/21	2013/10/23	1	0	0	0	0	1	21.70513	68	177	321	5.3	216	170	78	0.63	3.78	5.32	19.7	13.3	14.7	0	0	0	2019/12/31
1981/11/4	32	1	2	673	2011/12/20	2013/10/23	1	0	0	0	0	1	23.83673	73	175	641	6.7	199	161	81	0.77	4.15	5.4	17.8	19.8	15	0	0	0	2019/12/31
1980/1/9	34	1	2	82	2013/8/2	2013/10/23	1	0	0	0	0	1	22.85714	70	175	183	5.9	137	166	85	2.74	4.63	4.91	29	42.8	12.2	0	0	0	2019/12/31
1988/9/13	25	1	1	59	2013/8/26	2013/10/24	1	0	0	0	0	1	23.66144	70	172	268	5.1	201	165	67	0.47	4.56	5.7	19.6	17.2	10.5	0	0	0	2019/12/31
1991/2/24	23	1	1	167	2013/5/10	2013/10/24	1	0	0	0	0	1	24.22145	70	170	459	8.5	119	162	73	1.16	3.51	5.67	51	57.7	9.7	0	0	0	2019/12/31
1971/3/8	43	1	1	163	2013/5/14	2013/10/24	1	0	0	0	0	1	19.10009	52	165	445	5.2	173	134	60	1.91	3.05	2.02	15.6	14.8	7.2	0	0	0	2019/12/31
1987/1/20	27	1	1	198	2013/4/9	2013/10/24	1	0	1	0	0	1	21.22449	65	175	295	5.3	246	132	92	0.96	3.36	5.07	11.9	25.3	7	0	0	0	2019/12/31
1968/2/17	46	1	2	55	2013/8/30	2013/10/24	1	0	0	0	0	2	19.69267	61	176	194	3.5	154	150	85	0.94	3.6	5.88	16	13.7	10.4	0	0	0	2019/12/31
1982/11/30	31	1	1	1042	2010/12/17	2013/10/24	1	0	0	0	0	2	17.91509	53	172	172	5.6	151	140	81	1.69	2.75	4.55	21.9	22.4	11.4	0	0	0	2019/12/31
1985/9/24	28	1	1	98	2013/7/19	2013/10/25	1	0	0	0	0	1	22.91303	67	171	485	8.3	136	153	74	2.56	5.69	5.2	16.7	15.6	13.3	0	0	0	2019/12/31
1990/10/16	23	1	1	322	2012/12/7	2013/10/25	1	0	0	0	0	1	22.89307	75	181	314	4.5	229	157	84	0.73	3.5	4.78	16.2	12.6	14.4	0	0	0	2019/12/31
1955/10/7	58	1	2	143	2013/6/7	2013/10/28	2	0	0	0	0	2	23.03005	65	168	61	2.9	113	135	58	0.96	4.29	14.16	20.9	16.5	16.5	0	0	0	2019/12/31
1983/1/23	31	1	1	0	2013/10/29	2013/10/29	1	0	0	0	0	2	20.76125	60	170	84	4.5	151	142	64	0.9	4.28	5.03	25.6	17.5	18.4	0	0	0	2019/12/31
1987/9/17	26	1	1	228	2013/3/15	2013/10/29	2	0	0	0	0	1	22.49135	65	170	404	9.2	169	141	95	0.9	3.46	5.11	21	21.8	19.2	0	0	0	2019/12/31
1990/10/20	23	1	1	13	2013/11/1	2013/11/14	1	0	0	0	0	1	21.14632	67	178	334	6.6	138	154	73	1	3.04	4.67	19.2	21.4	12.8	0	0	0	2019/12/31
1974/11/16	39	1	2	49	2013/9/13	2013/11/1	1	0	1	0	0	2	17.71542	50	168	317	2.43	133	124	54	1.2	3.61	4.47	218	253	12.6	0	0	0	2019/12/31
1980/10/15	33	1	1	108	2013/7/22	2013/11/7	1	0	0	0	0	1	22.83737	66	170	639	4.2	137	155	69	1.45	5.06	5.96	21.9	28.6	18.1	0	0	0	2019/12/31
1959/3/4	55	1	2	42	2013/9/27	2013/11/8	1	0	0	0	0	1	20.01837	54.5	165	252	2.6	139	136	80	0.77	4.98	5.28	15.9	16.3	15.9	0	0	0	2019/12/31
1957/1/13	57	1	2	70	2013/8/30	2013/11/8	1	1	0	0	0	3	19.26717	57	172	29	2.2	196	100	54	1.49	3.93	3.42	59.7	54	5.3	0	0	0	2019/12/31
1984/8/4	29	1	1	28	2013/10/11	2013/11/8	1	0	0	0	0	1	23.03005	65	168	545	4.8	99	136	57	0.42	3.85	5.17	21.9	16.1	15.4	0	0	0	2019/12/31
1975/2/4	39	1	1	28	2013/10/11	2013/11/8	1	0	0	0	0	2	21.87242	61	167	341	8.7	184	156	85	1.53	4.39	6.17	21.6	43.9	10.4	0	0	0	2019/12/31
1946/1/12	68	1	2	168	2013/5/24	2013/11/8	1	0	0	0	0	1	23.14815	75	180	191	4	128	142	76	1.5	2.57	6.72	19.4	16.4	10.3	0	0	1	2018/1/4
1972/4/18	42	1	2	31	2013/10/11	2013/11/11	1	0	0	0	0	1	21.45329	62	170	185	3.9	105	160	104	1.19	3.59	6.29	21.6	26.3	13.4	0	0	0	2019/12/31
1959/11/12	54	1	2	50	2013/9/22	2013/11/11	1	1	0	1	0	1	22.03857	60	165	90	2.9	41	116	72	1.4	6.25	5.16	40.3	37.9	15.6	0	0	0	2019/12/31
1978/11/16	35	1	2	24	2013/10/18	2013/11/11	1	0	1	0	0	1	22.59814	70	176	186	4.8	138	150	65	0.84	3.75	5.7	23.4	20.1	34.8	0	0	0	2019/12/31
1982/6/18	31	1	2	0	2013/11/11	2013/11/11	1	0	0	0	0	1	20.65754	59	169	423	4.7	197	142	73	1.34	3.48	5.47	14.6	10.9	8	0	0	0	2019/12/31
1989/12/6	24	1	1	80	2013/8/23	2013/11/11	1	0	0	0	0	1	18.1662	55	174	358	5.8	121	163	72	1.51	4.76	5.86	20.9	16	32.3	0	0	0	2019/12/31
1977/10/8	36	1	2	509	2012/6/20	2013/11/11	1	0	1	0	0	1	27.37966	81	172	254	4	113	159	88	1.54	4.49	5.46	26.8	53.2	9.9	0	0	0	2019/12/31
1983/1/18	31	1	2	256	2013/3/1	2013/11/12	1	0	1	0	0	1	19.59184	60	175	470	4.7	157	156	80	0.7	7.25	5.3	17	15	15	0	0	0	2019/12/31
1973/5/21	41	2	2	74	2013/8/30	2013/11/12	2	0	0	0	0	1	21.98989	57	161	222	4.3	92	108	58	1.85	4.72	5.18	28.3	14.8	6.7	0	0	0	2019/12/31
1980/9/14	33	1	2	683	2011/12/30	2013/11/12	2	0	0	0	0	1	19.59184	60	175	351	4.5	233	132	61	0.65	3.45	4.72	14.8	9.4	9.7	0	0	0	2019/12/31
1975/9/8	38	1	2	32	2013/10/11	2013/11/12	1	0	0	0	0	1	21.38394	64	173	323	4.4	166	142	63	0.38	4.33	6.25	20.3	14.5	19.3	0	0	0	2019/12/31
1990/12/16	23	1	1	147	2013/6/18	2013/11/12	1	0	0	0	0	1	21.62965	67	176	614	5.2	208	158	75	1.13	5.15	5.16	22.2	30.1	17.4	0	0	0	2019/12/31
1990/9/30	23	1	1	447	2012/8/22	2013/11/12	1	0	0	0	0	1	19.00391	53	167	227	4.4	161	128	82	0.55	3.57	1.21	16.6	13.6	16	0	0	0	2019/12/31
1962/10/22	51	1	2	82	2013/8/23	2013/11/13	1	0	0	0	1	1	20.76125	60	170	144	5.4	187	143	75	1.8	4.52	5.42	14.7	8.8	28.5	0	0	0	2019/12/31
1955/6/15	58	2	2	156	2013/6/10	2013/11/13	2	0	0	0	0	1	25.63692	64	158	337	4.2	170	130	87	3.48	3.85	5.74	27.8	25.6	15.6	0	0	0	2019/12/31
1984/1/1	30	1	1	1349	2010/3/5	2013/11/13	1	0	0	0	0	1	24.22145	70	170	350	6	162	158	79	0.99	3.61	5.11	18.1	24.1	13.6	0	0	0	2019/12/31
1975/4/13	39	1	2	1440	2009/12/4	2013/11/13	1	0	0	0	0	1	29.06977	86	172	240	5	241	160	82	1.69	3.95	5.95	16	13.5	18.9	0	0	0	2019/12/31
1993/11/10	20	1	1	82	2013/8/23	2013/11/13	1	0	0	0	0	1	21.62162	74	185	490	6.2	176	169	78	1.32	4.47	2.2	19.6	16.8	16.5	0	0	0	2019/12/31
1972/7/10	41	1	2	53	2013/9/22	2013/11/14	2	0	0	0	0	2	22.7244	72	178	72	5.9	90	127	84	1	2.84	4.89	26.2	7	14.9	0	0	0	2019/12/31
1969/4/19	45	1	2	69	2013/9/6	2013/11/14	1	0	0	0	0	1	28.07504	85	174	313	4.7	127	151	92	1.82	4	5.85	19.2	20.8	12.5	1	0	0	2019/12/31
1990/12/23	23	1	1	34	2013/10/11	2013/11/14	1	0	0	0	0	1	20.0155	62	176	274	6.5	173	157	75	0.75	3.41	4.35	10.8	11.2	19.1	0	0	0	2019/12/31
1987/4/29	27	2	2	94	2013/8/13	2013/11/15	2	0	0	0	0	1	21.48438	55	160	105	6.9	213	109	47	0.62	3.81	3.91	12.2	6.7	12.8	0	0	0	2019/12/31
1981/2/16	33	1	2	266	2013/2/22	2013/11/15	1	0	0	0	0	1	21.10727	61	170	270	9.6	203	141	68	0.92	3.39	5.61	18.7	16.7	11.1	0	0	0	2019/12/31
1958/7/29	55	1	2	59	2013/9/17	2013/11/15	1	0	0	0	0	1	25.71166	70	165	647	4.9	125	123	16	0.89	4.06	4.76	19.6	25	20.8	0	0	0	2019/12/31
1975/9/23	38	1	1	1705	2009/3/16	2013/11/15	1	0	0	0	0	1	27.39818	82	173	240	5.6	210	166	87	1.27	4.38	5.06	19.3	25	28.2	0	0	0	2019/12/31
1981/10/14	32	1	1	0	2013/11/15	2013/11/15	1	1	0	1	0	1	17.04033	51	173	139	8.7	410	101	57	1.04	3.11	3.7	28.6	16.4	3.4	0	0	0	2019/12/31
1990/3/15	24	1	1	52	2013/9/27	2013/11/18	1	0	0	0	0	1	22.49135	65	170	487	5.9	209	158	75	1.06	4.03	5.23	19.3	19.7	18.1	0	0	0	2019/12/31
1953/2/13	61	1	1	57	2013/9/22	2013/11/18	1	0	0	0	0	1	21.97134	65	172	216	6.5	133	115	67	0.98	2.28	11.7	16.2	14.1	7.6	0	0	0	2019/12/31
1983/2/7	31	1	1	37	2013/10/12	2013/11/18	1	0	0	0	0	1	19.36983	60	176	317	6.7	117	143	66	0.83	3.53	5.92	28.3	21.4	7.5	0	0	0	2019/12/31
1976/5/2	38	1	2	334	2012/12/20	2013/11/19	1	0	0	0	0	1	23.52941	68	170	893	5.83	289	153	77	1.1	5.71	6.01	19.6	17.1	16.2	0	0	0	2019/12/31
1990/9/7	23	1	1	907	2011/5/27	2013/11/19	1	0	0	0	0	1	25.335	83	181	459	9.1	278	143	58	1.2	4.09	5.67	14.9	16.7	24.4	0	0	0	2019/12/31
1979/10/20	34	1	2	1117	2010/10/29	2013/11/19	1	0	0	0	0	1	22.85714	70	175	690	6	212	155	81	1.26	4.04	6.43	19.7	16.6	17.3	0	0	0	2019/12/31
1989/9/22	24	1	1	375	2012/11/9	2013/11/19	1	0	0	0	0	1	24.4418	74	174	460	5.2	189	159	76	0.47	4.49	5.56	18.9	22.8	22.8	0	0	0	2019/12/31
1990/1/8	24	1	1	403	2012/10/12	2013/11/19	1	0	0	0	0	1	21.71608	63.5	171	585	5.5	193	135	60	0.69	3.82	5.48	16.9	22.3	11.6	0	0	0	2019/12/31
1989/3/27	25	1	1	543	2012/5/25	2013/11/19	1	0	0	0	0	1	25.46939	78	175	414	5.9	170	153	77	1.13	3.62	5.57	21	22.6	11.2	0	0	0	2019/12/31
1964/2/6	50	1	2	517	2012/6/21	2013/11/20	1	0	0	0	0	1	23.5102	72	175	430	5.1	169	171	71	4.01	4.89	6.89	32.7	65.8	15.3	0	0	0	2019/12/31
1978/7/26	35	1	2	64	2013/9/17	2013/11/20	1	0	0	0	0	1	18.67093	49	162	440	4.9	204	120	52	0.95	2.86	5.17	23.1	26.3	4.7	0	0	0	2019/12/31
1994/3/23	20	1	1	173	2013/5/31	2013/11/20	1	0	0	0	0	1	22.09317	70	178	550	7.3	216	154	61	1.43	3.82	5.28	20.8	25.2	17	0	0	0	2019/12/31
1983/11/8	30	1	1	1071	2010/12/16	2013/11/21	1	0	0	0	0	1	17.92822	50	167	440	3.47	374	129	63	1.6	3.69	4.84	29.9	35.2	9.5	0	0	0	2019/12/31
1974/7/3	39	1	2	77	2013/9/6	2013/11/22	1	0	0	1	0	1	27.7551	85	175	294	5.8	147	154	76	1.88	4.49	4.71	38.7	56.7	18.4	0	0	0	2019/12/31
1987/6/28	26	1	1	228	2013/4/12	2013/11/26	1	0	0	0	1	2	23.12062	70	174	153	4.6	221	138	84	0.66	3.67	6.91	28	51.5	15.7	0	0	0	2019/12/31
1937/9/12	76	1	2	382	2012/11/9	2013/11/26	1	0	0	0	1	1	21.45329	62	170	61	4	194	128	77	1.29	2.6	5.3	24	14.4	9.9	0	0	1	2016/4/26
1968/11/25	45	1	2	1157	2010/9/26	2013/11/26	3	0	0	0	0	1	21.79931	63	170	228	5.6	98	157	59	1.87	3.53	5.42	62	47	15.1	0	0	0	2019/12/31
1992/1/15	22	1	1	367	2012/12/7	2013/12/9	1	0	0	0	0	1	22.47121	72	179	480	6.5	177	148	100	0.78	3.83	3.04	15.4	12.3	11.5	0	0	0	2019/12/31
1976/8/28	37	1	2	60	2013/10/11	2013/12/10	1	0	0	0	0	1	22.75831	65	169	417	5.2	124	151	76	1.33	5.36	6.01	16.6	17.2	16.5	0	0	0	2019/12/31
1992/10/10	21	1	1	0	2013/12/11	2013/12/11	1	0	0	0	0	1	18.28571	56	175	530	6.26	179	161	93	1.64	3.74	4.76	17.9	16.5	21.5	0	0	0	2019/12/31
1977/11/2	36	2	2	39	2013/11/8	2013/12/17	2	0	0	1	0	1	22.31328	55	157	193	6.3	199	120	47	2.02	7.09	6.62	35.8	74.6	5.5	0	0	0	2019/12/31
1971/5/15	43	1	2	68	2013/10/11	2013/12/18	2	0	0	0	0	1	22.67574	64	168	282	4.9	175	139	67	1.24	3.61	5.15	23.1	18.5	11.8	0	0	0	2019/12/31
1975/1/4	39	1	2	27	2013/11/21	2013/12/18	1	0	0	0	0	1	23.52941	68	170	199	4.4	94	139	74	0.99	5.24	6	15.7	10.4	7.3	0	0	0	2019/12/31
1982/9/6	31	1	1	0	2013/12/18	2013/12/18	1	0	0	0	0	1	19.56824	62	178	239	4.1	89	161	57	0.65	3.82	3.96	20	24.2	15.9	0	0	0	2019/12/31
1979/4/1	35	1	1	33	2013/11/15	2013/12/18	1	0	0	0	0	1	18.4965	56	174	306	3.7	168	135	75	1.05	4.28	4.83	15.5	10.9	7.6	1	0	0	2019/12/31
1972/9/23	41	2	2	0	2013/12/18	2013/12/18	2	0	0	0	0	1	24.00549	63	162	348	4.1	161	122	40	1.72	4.51	5.55	27.3	15.1	13	0	0	0	2019/12/31
1964/1/27	50	1	2	628	2012/3/30	2013/12/18	2	0	0	0	0	1	20.56933	56	165	170	5.6	168	146	75	1.19	3.71	9.78	31.4	32.1	27.8	0	0	1	2014/6/4
1986/4/28	28	1	1	1245	2010/7/23	2013/12/19	1	0	0	0	0	1	24.96801	80	179	79	5.2	214	141	74	1.23	3.46	5.08	18.7	12.6	11.7	0	0	0	2019/12/31
1978/9/16	35	1	2	42	2013/11/8	2013/12/20	1	0	0	0	0	1	23.38435	66	168	551	6.6	258	159	84	2.71	5.03	6.57	20.6	20.9	11.7	0	0	0	2019/12/31
1991/2/23	23	1	1	129	2013/8/16	2013/12/23	1	0	0	0	0	1	22.09317	70	178	158	7.5	162	154	62	0.43	3.53	4.79	26.1	27.8	10.9	0	0	0	2019/12/31
1986/9/7	27	1	1	284	2013/3/14	2013/12/23	1	0	0	0	0	1	23.35564	74	178	543	8.3	186	146	91	0.61	4.16	4.41	17.6	11.4	13	0	0	0	2019/12/31
1958/4/17	56	1	2	60	2013/10/25	2013/12/24	2	1	0	0	0	1	25.0995	70	167	569	4.4	174	128	52	4.08	3.58	13.61	14.4	30.5	4.5	0	0	0	2019/12/31
1947/7/20	66	1	2	431	2012/10/19	2013/12/24	1	0	0	0	0	1	20.28123	60	172	156	2.8	156	102	56	1.2	3.16	4.5	13.6	7.4	13.6	0	0	0	2019/12/31
1988/9/9	25	1	1	410	2012/11/9	2013/12/24	1	0	0	0	0	1	21.29529	63	172	110	9.9	297	137	85	1.66	4.21	4.73	18.1	26.1	3.2	0	0	0	2019/12/31
1947/1/8	67	1	2	68	2013/10/18	2013/12/25	1	0	0	0	0	1	21.46194	68	178	333	5.2	256	141	67	1.39	4.32	5.14	23.1	15.2	11.6	0	0	0	2019/12/31
1964/9/5	49	1	2	26	2013/11/29	2013/12/25	1	0	0	0	0	1	22.83951	74	180	116	4	118	149	76	0.7	5.05	5.79	23	32.5	17.5	0	0	0	2019/12/31
1988/5/20	26	1	1	61	2013/10/25	2013/12/25	1	0	0	0	0	1	21.22001	75	188	384	5.7	159	157	62	1.03	4.17	5.66	24.2	20.7	22.4	0	0	0	2019/12/31
1945/12/18	68	2	2	34	2013/11/22	2013/12/26	2	0	1	0	0	1	20.54569	50	156	224	4.9	88	122	68	0.99	4.12	7.3	53.8	45.5	14.4	0	0	0	2019/12/31
1943/5/8	71	1	2	55	2013/11/1	2013/12/26	2	0	0	0	0	2	17.57707	52	172	134	6	97	131	69	1.01	3.85	6.9	22.5	16.9	5.6	0	0	0	2019/12/31
1986/11/2	27	1	2	69	2013/10/18	2013/12/26	1	0	1	0	0	1	23.99946	71	172	332	6.6	182	163	72	2.66	5.5	4.76	19.6	33.1	10.4	0	0	0	2019/12/31
1962/6/30	52	1	2	0	2013/12/26	2013/12/26	1	0	0	0	0	1	22.77319	62	165	254	5.4	159	148	97	1.2	4.96	6.4	21.7	23.3	8.8	0	0	0	2019/12/31
1993/6/25	21	1	1	75	2013/10/12	2013/12/26	1	0	0	0	1	1	24.7721	75	174	376	5.3	171	162	78	0.55	3.91	5.47	24.2	25	16.7	0	0	0	2019/12/31
1971/2/11	43	1	2	62	2013/10/25	2013/12/26	1	0	0	0	0	1	18.72417	58	176	267	5.4	138	126	47	1.73	3.21	4.64	17.3	10.5	5.5	0	0	0	2019/12/31
1987/9/27	26	1	1	69	2013/10/18	2013/12/26	1	0	1	0	0	1	22.53086	73	180	272	4.39	175	153	67	2.6	5.31	6.3	42.5	78.9	23.8	0	0	0	2019/12/31
1992/6/22	22	1	1	0	2013/12/27	2013/12/27	2	0	0	0	0	1	20.28123	60	172	275	5.8	187	151	46	0.63	4.66	5.24	40	97	4.1	0	0	0	2019/12/31
1982/4/18	32	1	1	63	2013/10/25	2013/12/27	1	0	0	0	0	1	17.23905	51	172	367	4.2	95	143	69	1.17	3.45	4.35	14.7	12.2	16.4	0	0	0	2019/12/31
1965/6/18	49	1	2	42	2013/11/15	2013/12/27	2	0	0	0	1	3	19.37716	56	170	39	2.8	43	116	73	2.42	5.64	9	60.8	120.5	5.1	0	0	0	2019/12/31
1991/1/1	23	1	1	171	2013/7/9	2013/12/27	1	0	0	0	0	1	21.97134	65	172	480	7	232	150	64	1.09	3.44	4.54	16.3	16.1	7.8	0	0	0	2019/12/31
1989/9/14	24	1	1	39	2013/11/21	2013/12/30	1	0	0	0	0	1	20.47827	62	174	43	4.6	203	147	91	0.76	5.36	5.19	20.3	18.5	8.4	0	0	0	2019/12/31
1974/5/4	40	1	1	0	2013/12/30	2013/12/30	1	0	0	0	0	1	23.66144	70	172	347	5.6	140	144	83	0.91	4.36	6.11	19.9	18.7	9	0	0	0	2019/12/31
1990/5/31	24	2	1	46	2013/11/15	2013/12/31	2	1	0	1	0	1	20.37273	57.5	168	75	3.3	209	80	34	1.22	3.28	4.64	61.8	59.6	5.4	0	0	0	2019/12/31
1992/4/21	22	1	1	50	2013/11/11	2013/12/31	1	0	1	0	0	1	19.36983	60	176	393	5.7	179	150	81	1.07	4.45	5.13	24.3	27.2	17.7	0	0	0	2019/12/31
1973/5/2	41	1	2	56	2013/11/8	2014/1/3	1	0	0	0	0	1	22.49135	65	170	512	5.9	148	173	111	1.96	4.97	5.59	23.9	22.2	18.2	0	0	0	2019/12/31
1973/3/18	41	1	2	42	2013/11/22	2014/1/3	1	0	0	0	0	1	20.95727	62	172	268	3.8	182	145	80	0.91	4.49	4.94	20.6	20.7	14.9	0	0	0	2019/12/31
1982/3/27	32	1	1	77	2013/10/18	2014/1/3	1	0	0	0	0	1	18.5132	58	177	620	5.2	151	145	74	0.78	3.62	5.28	19.2	14.4	9.7	0	0	0	2019/12/31
1963/2/23	51	2	2	630	2012/4/13	2014/1/3	2	0	0	0	0	2	23.42209	57	156	201	5.4	283	124	79	1.51	3.77	5.83	29.1	21	11.6	0	0	0	2019/12/31
1987/1/7	27	1	1	63	2013/11/1	2014/1/3	1	0	0	0	0	1	20.54989	58	168	691	5	191	160	76	1.61	3.69	5.74	20.5	21	17.7	0	0	0	2019/12/31
1989/5/5	25	1	1	63	2013/11/1	2014/1/3	1	0	0	0	0	2	18.92915	56	172	195	4.7	108	147	62	1.02	4.53	5.09	22.3	12.6	22.1	0	0	0	2019/12/31
1963/6/3	51	1	2	1134	2010/11/29	2014/1/6	1	0	0	0	0	1	18.1662	55	174	580	8.9	196	157	16	0.9	5.38	5.63	25.1	21.3	25.8	0	0	0	2019/12/31
1991/6/20	23	1	1	74	2013/10/25	2014/1/7	1	0	0	0	0	1	22.09317	70	178	527	8.2	213	162	76	1.12	4.41	5.62	16.4	13.6	16.8	0	0	0	2019/12/31
1989/7/6	25	1	1	32	2013/12/6	2014/1/7	1	0	0	0	0	1	16.97465	44	161	271	5.2	100	151	80	0.94	4.57	4.11	20.7	17.9	15.4	0	0	0	2019/12/31
1977/9/22	36	1	1	571	2012/6/15	2014/1/7	1	0	0	0	0	1	22.49135	65	170	318	4.9	216	147	74	1.18	3.89	5.19	19.2	23.4	18.3	0	0	0	2019/12/31
1978/10/6	35	1	2	82	2013/10/18	2014/1/8	1	0	0	0	1	1	23.18339	67	170	625	6.1	198	164	71	0.7	4.72	5.72	18.2	25.4	16.6	0	0	0	2019/12/31
1975/8/1	38	1	2	75	2013/10/25	2014/1/8	1	0	0	0	0	1	22.09681	74	183	365	5.5	105	142	72	1.66	3.13	5.73	133.4	62.7	15.4	0	0	0	2019/12/31
1987/7/3	27	1	1	55	2013/11/15	2014/1/9	1	0	0	0	1	1	22.14533	64	170	464	4.6	121	157	77	0.66	4.08	5.69	13	17.2	22	0	0	0	2019/12/31
1961/2/3	53	1	2	63	2013/11/8	2014/1/10	1	0	0	0	0	1	27.2173	75	166	595	6.7	250	154	73	0.82	4.78	1.85	23.8	15.1	16.6	0	0	0	2019/12/31
1976/10/1	37	1	2	91	2013/10/11	2014/1/10	1	0	0	0	0	1	23.87543	69	170	387	5.2	147	172	85	1.3	4.06	2.14	25.9	24.5	17.1	0	0	0	2019/12/31
1991/11/21	22	1	1	400	2012/12/6	2014/1/10	1	0	0	0	0	1	16.13539	45	167	524	6.1	180	141	70	1.17	3.25	4.98	22.9	18.6	11.6	0	0	0	2019/12/31
1981/10/1	32	1	1	42	2013/11/29	2014/1/10	1	0	0	0	0	2	19.48738	59	174	194	5.1	183	129	72	1.37	4.66	5.94	63.9	74.1	5.2	0	0	0	2019/12/31
1982/6/23	32	1	1	70	2013/11/1	2014/1/10	1	0	0	0	0	1	29.41176	85	170	493	5.2	230	164	95	1.28	5.65	3.98	29.2	39.1	29.7	0	0	0	2019/12/31
1977/10/6	36	1	1	80	2013/10/25	2014/1/13	1	0	0	0	0	1	24.4898	75	175	299	6.8	172	154	76	1.15	3.87	6.03	21	16.7	12	0	0	0	2019/12/31
1980/10/16	33	1	1	66	2013/11/8	2014/1/13	1	0	0	0	0	1	19.56824	62	178	310	5.2	184	152	78	0.89	4.53	5.52	16.3	10.2	20.4	0	0	0	2019/12/31
1979/1/24	35	1	1	474	2012/9/27	2014/1/14	1	0	0	0	0	1	20.0692	58	170	384	4.4	181	149	56.6	5.33	3.38	2.3	25.9	38.8	23	0	0	0	2019/12/31
1974/3/21	40	1	1	683	2012/3/2	2014/1/14	1	0	0	0	0	1	22.12974	67	174	92	6.7	208	117	53	0.9	3.28	7.45	31.9	10.4	4.2	0	0	0	2019/12/31
1972/9/10	41	1	2	77	2013/10/30	2014/1/15	1	0	0	0	0	1	22.14533	64	170	150	4.6	166	166	72	1.9	4.62	5.55	27.3	27	15.5	0	0	0	2019/12/31
1990/1/2	24	1	1	65	2013/11/11	2014/1/15	1	0	0	0	0	1	22.59814	70	176	800	9.9	209	159	71	0.5	4.28	4.45	11.9	11	8.5	0	0	0	2019/12/31
1941/2/17	73	2	2	573	2012/6/21	2014/1/15	2	0	0	0	0	1	26.57313	75	168	202	4.5	190	113	62	1.58	4.4	5.71	29.1	32.9	14.4	0	0	0	2019/12/31
1939/10/16	74	1	2	530	2012/8/3	2014/1/15	2	0	0	0	0	1	19.03114	55	170	106	3.6	73	131	71	2.16	3.07	5.73	24.3	12.1	12.3	0	0	1	2014/9/11
1985/8/2	28	1	2	510	2012/8/24	2014/1/16	2	0	0	0	0	1	21.78997	61.5	168	201	4.3	146	148	64	1.34	2.93	5.76	22	17.6	5.2	0	0	0	2019/12/31
1988/3/12	26	1	1	55	2013/11/22	2014/1/16	1	0	0	0	0	1	30.6689	95	176	526	7	156	2.57	236	1.53	4.34	5.34	16.9	27.3	13.4	0	0	0	2019/12/31
1970/5/26	44	1	2	0	2014/1/16	2014/1/16	1	0	0	0	0	3	21.00767	60	169	63	7.2	66	146	82	2.53	4.76	5.71	19.2	18.6	5.8	0	0	0	2019/12/31
1963/5/21	51	1	2	97	2013/10/11	2014/1/16	1	0	0	0	0	1	23.12062	70	174	221	6.7	204	143	61	3.03	4.4	5.39	20.6	19.4	8.6	0	0	0	2019/12/31
1993/3/17	21	1	1	371	2013/1/11	2014/1/17	1	0	0	0	0	1	18.14487	50	166	402	6.8	245	152	70	0.68	4.83	5.94	24.2	15.7	23.4	0	0	0	2019/12/31
1983/4/10	31	1	1	112	2013/9/27	2014/1/17	1	0	0	0	0	1	26.12245	80	175	763	9.6	255	160	80	1.01	3.65	5.74	13.8	10.7	14.9	0	0	0	2019/12/31
1980/12/21	33	1	1	1607	2009/8/24	2014/1/17	1	0	0	0	0	1	18.62139	59	178	347	5.4	167	143	81	0.81	3.79	5.98	20.3	10.3	13.3	0	0	0	2019/12/31
1990/8/8	23	1	1	268	2013/4/24	2014/1/17	1	0	0	0	0	1	19.59184	60	175	340	7.3	201	163	70	1.11	3.55	5.53	19.9	13.8	14.1	0	0	0	2019/12/31
1974/6/10	40	1	2	157	2013/8/16	2014/1/20	1	0	0	0	0	1	24.22145	70	170	210	5.4	217	160	64	1.89	3.56	4.99	16.2	19.4	11.9	0	0	0	2019/12/31
1989/8/23	24	1	1	71	2013/11/11	2014/1/21	1	0	0	0	0	1	23.18339	67	170	619	4.5	125	150	85	1.04	3.43	5.53	17.3	18.9	10.2	0	0	0	2019/12/31
1981/10/31	32	1	2	691	2012/3/2	2014/1/22	1	0	0	0	0	1	20.95727	62	172	750	8.4	203	159	19	3.2	4.74	5.51	23.3	22.9	13.5	0	0	0	2019/12/31
1964/1/4	50	1	2	710	2012/2/13	2014/1/23	1	0	0	0	0	1	19.03114	55	170	31	6.6	298	126	86	1.58	3.77	5.25	19.4	16.5	5.1	0	0	0	2019/12/31
1972/5/26	42	1	2	41	2013/12/13	2014/1/23	1	0	0	0	0	1	20.28123	60	172	676	5.8	234	154	79	1.04	3.47	6.68	15.7	19	31.2	0	0	0	2019/12/31
1982/7/11	32	1	1	43	2013/12/11	2014/1/23	1	0	0	0	0	1	22.09317	70	178	447	4.4	164	165	80	1.09	5.31	5.5	21.4	20.6	11.2	0	0	0	2019/12/31
1992/1/18	22	1	1	34	2013/12/20	2014/1/23	1	0	0	0	0	1	23.14815	75	180	547	6.6	145	161	88	1.2	4.49	4.15	22.3	19.6	17.7	0	0	0	2019/12/31
1981/11/22	32	1	2	27	2013/12/27	2014/1/23	1	0	0	0	0	1	20.33833	63	176	286	6.1	236	151	72	0.67	4.12	5.3	19.9	19.1	15.5	0	0	0	2019/12/31
1961/2/22	53	1	2	43	2013/12/11	2014/1/23	1	0	0	0	0	1	22.22906	65	171	587	5.6	193	141	68	1.35	3.72	4.73	22.4	16.3	11.1	0	0	0	2019/12/31
1954/7/16	60	1	2	43	2013/12/11	2014/1/23	1	0	0	0	0	1	22.14533	64	170	320	3.9	186	133	67	1.21	4	5.62	31.6	22.6	13	0	0	0	2019/12/31
1989/6/7	25	1	1	34	2013/12/20	2014/1/23	1	0	0	1	0	1	18.937	60	178	550	7.7	173	116	102	2.36	4.43	4.42	27	51.1	15	0	0	0	2019/12/31
1980/6/6	34	1	2	17	2014/1/6	2014/1/23	1	0	0	0	0	1	21.54509	63	171	219	7.5	211	146	76	1.53	4.09	5.23	39.1	68.5	11.1	0	0	0	2019/12/31
1995/2/19	19	1	1	13	2014/1/10	2014/1/23	1	0	0	0	0	1	19.75309	64	180	35	2.5	136	155	73	1.22	3.67	6.6	22.1	54.7	5.5	0	0	0	2019/12/31
1973/1/15	41	1	2	42	2013/12/13	2014/1/24	1	0	1	0	0	1	22.75831	65	169	410	7.3	168	160	65	0.52	4.29	6.31	25.5	26.3	12.6	0	0	0	2019/12/31
1986/10/12	27	1	2	30	2013/12/25	2014/1/24	1	0	0	0	0	1	21.3578	61	169	296	5.9	169	161	83	0.99	4.03	5.65	13	14.9	10	0	0	0	2019/12/31
1962/12/20	51	1	2	63	2013/11/22	2014/1/24	1	1	0	1	0	1	20.28123	60	172	30	5.7	147	84	75	1.11	3.1	4.69	39	8	4.9	0	0	0	2019/12/31
1976/12/28	37	1	2	106	2013/10/10	2014/1/24	1	0	0	0	0	1	23.93948	75	177	328	7.1	197	159	57	1.75	4.71	8.26	43.3	70.2	10.6	0	0	0	2019/12/31
1986/3/17	28	1	1	56	2013/11/29	2014/1/24	1	0	0	0	0	1	20.0692	58	170	214	5.19	224	163	74.5	0.88	3.51	5.21	38.9	33.9	7.8	0	0	0	2019/12/31
1963/5/10	51	1	2	35	2013/12/20	2014/1/24	1	0	1	0	0	1	22.49135	65	170	31	2.1	86	114	75	1.63	2.52	4.49	49.1	31.4	7.5	0	0	0	2019/12/31
1989/7/25	25	1	1	41	2013/12/17	2014/1/27	2	0	0	0	0	1	23.03005	65	168	220	5.03	134	149	69	0.84	3.75	5.24	22.2	18	16.3	0	0	0	2019/12/31
1971/6/21	43	1	2	381	2013/1/11	2014/1/27	1	0	0	0	0	1	20.51913	60	171	568	7.1	160	155	75	0.99	3.8	5.3	17.9	18	7.9	0	0	0	2019/12/31
1977/12/20	36	1	1	31	2013/12/27	2014/1/27	1	0	0	0	0	1	21.2585	60	168	327	5.7	196	143	76	0.65	3.33	4.97	23.8	15.4	9.3	0	0	0	2019/12/31
1973/5/25	41	1	2	101	2013/10/18	2014/1/27	1	0	0	0	0	1	20.76125	60	170	291	7	71	148	57	1.06	4.52	5.82	41.9	40.6	6.1	0	0	0	2019/12/31
1969/7/7	45	1	2	0	2014/1/27	2014/1/27	1	0	0	0	0	3	17.75568	55	176	51	3.2	112	125	67	1.38	3.04	5.37	29.9	29.4	18.2	0	0	1	2014/3/12
1961/7/4	53	1	2	46	2013/12/13	2014/1/28	3	0	0	0	0	3	20.95727	62	172	17	6.2	249	139	83	1.98	4.63	6.44	33.7	43.2	6.4	0	0	1	2019/3/31
1972/1/15	42	1	2	771	2011/12/19	2014/1/28	1	0	0	0	0	1	22.49135	65	170	360	6	204	151	77	1.03	5.74	4.92	22.2	23.8	14.3	0	0	0	2019/12/31
1968/8/15	45	1	2	67	2013/11/22	2014/1/28	2	0	0	0	0	1	19.95936	55	166	266	4.5	136	150	68	1.05	3.83	4.72	32	30.5	12.2	0	0	0	2019/12/31
1981/4/16	33	1	2	39	2013/12/20	2014/1/28	1	0	0	0	0	1	23.38869	70	173	329	8	121	164	79	1.56	4.5	5.72	17	24.9	20.5	0	0	0	2019/12/31
1959/12/1	54	1	2	1138	2010/12/17	2014/1/28	1	0	0	0	0	1	26.29657	90	185	503	5.7	155	146	79	1.23	4.89	4.37	17.9	18.8	10.1	0	0	0	2019/12/31
1965/7/21	49	1	1	39	2013/12/20	2014/1/28	1	0	0	0	0	1	24.04844	69.5	170	345	6.4	177	141	86	2.3	5.48	5.79	26.1	27	9.2	0	0	0	2019/12/31
1991/10/2	22	1	1	60	2013/11/29	2014/1/28	2	0	0	0	0	1	20.28123	60	172	233	9	236	129	127	1	2.72	5.95	15.2	5.4	9.6	0	0	0	2019/12/31
1985/10/1	28	1	1	58	2013/12/11	2014/2/7	1	0	0	0	1	1	22.30936	66	172	525	5.8	205	152	84	0.9	4.39	6.04	16.7	8.7	9.6	0	0	0	2019/12/31
1979/9/15	34	1	2	585	2012/7/3	2014/2/8	1	0	0	0	0	1	20.33833	63	176	365	6.7	102	152	69	0.64	3.4	5.07	16.6	11.1	11.7	0	0	0	2019/12/31
1987/11/16	26	1	1	283	2013/5/3	2014/2/10	1	0	0	0	0	1	22.27531	69	176	440	5.8	152	141	80	0.74	3.97	4.86	22.6	18.7	16.2	0	0	0	2019/12/31
1975/10/20	38	1	2	82	2013/11/21	2014/2/11	1	0	0	0	0	1	20.56933	56	165	433	6.2	180	150	70	1.24	4.83	4.54	21.7	15.9	10.5	0	0	0	2019/12/31
1992/2/7	22	1	1	53	2013/12/20	2014/2/11	1	0	0	0	0	1	22.58271	60	163	215	5.4	142	165	66	1.02	4.61	5.1	17.5	19.3	11.3	0	0	0	2019/12/31
1984/4/6	30	1	1	237	2013/6/19	2014/2/11	1	0	0	0	1	1	19.05197	50	162	421	7.7	253	143	71	1.85	4.61	5.63	20.5	11	13	0	0	0	2019/12/31
1987/3/9	27	1	1	53	2013/12/20	2014/2/11	1	0	0	0	0	1	16.90103	50	172	428	7.7	210	136	75	0.28	2.35	5.37	29.8	36	10.1	0	0	0	2019/12/31
1987/3/2	27	1	1	110	2013/10/25	2014/2/12	1	0	0	0	0	1	20.14797	61	174	432	6.1	247	164	83	0.79	5.4	4.9	35	171.7	16.4	0	0	0	2019/12/31
1982/2/12	32	1	1	292	2013/4/26	2014/2/12	1	0	0	0	1	1	23.37473	80	185	183	7.9	243	157	79	1.4	4.53	5.3	38.4	38	10.4	0	0	0	2019/12/31
1986/6/30	28	1	1	448	2012/11/22	2014/2/13	1	0	0	0	0	1	24.4898	75	175	430	5.3	189	152	88	0.86	4.94	6.14	26.5	34.1	5.9	0	0	0	2019/12/31
1963/4/21	51	1	2	116	2013/10/21	2014/2/14	2	0	0	0	0	1	25.95156	75	170	204	4.5	179	141	75	1.89	3.19	6.63	23.9	27.8	8.7	0	0	0	2019/12/31
1964/12/8	49	1	2	1350	2010/6/24	2014/3/5	1	0	0	0	0	1	25.25952	73	170	638	5.5	192	149	77	2.9	4.46	4.99	20.6	42.6	8.1	0	0	0	2019/12/31
1990/4/17	24	1	1	455	2012/11/16	2014/2/14	1	0	0	0	0	1	22.85714	70	175	962	5.2	214	161	69	1.85	4.71	4.64	20	17.5	36.8	0	0	0	2019/12/31
1977/7/12	37	1	1	220	2013/7/12	2014/2/17	1	0	0	1	0	3	19.72104	55	167	8	7.3	225	117	59	0.87	1.91	5.37	32.2	21.4	5.9	0	0	1	2015/7/2
1976/8/25	38	1	2	352	2013/3/2	2014/2/17	2	0	0	0	1	1	21.2585	60	168	30	4.5	234	154	76	1.15	3.6	5.27	53.1	52.5	8.5	0	0	0	2019/12/31
1962/11/9	51	1	2	62	2013/12/20	2014/2/20	1	0	0	0	0	1	25.60554	74	170	175	6.3	151	166	99	2.36	5.28	6.52	22.9	12.8	12.2	0	0	0	2019/12/31
1989/6/12	25	1	1	91	2013/11/22	2014/2/21	1	0	0	0	0	1	18.3391	53	170	267	4.9	153	163	81	0.77	4.14	5.68	20.6	14.8	16.1	0	0	0	2019/12/31
1974/4/4	40	1	2	87	2013/11/29	2014/2/24	1	0	0	0	0	1	23.66144	70	172	822	6.5	190	163	74	1.17	3.98	4.46	28.1	15.3	11.2	0	0	0	2019/12/31
1954/2/19	60	1	2	33	2014/1/24	2014/2/26	1	0	0	0	0	1	21.71807	65	173	26	5.5	151	122	91	2.78	4.03	4.92	17.2	11	7.5	0	0	0	2019/12/31
1968/7/21	46	1	2	1780	2009/4/13	2014/2/26	1	1	0	0	0	1	19.26531	59	175	272	4.9	138	152	79	1.42	4.01	4.94	17.2	13.9	14.5	0	0	0	2019/12/31
1978/5/21	36	1	2	293	2013/5/10	2014/2/27	2	0	0	0	0	1	20.76125	60	170	256	5.7	119	140	85	2.39	4.42	4.79	12.6	9.5	9.8	0	0	0	2019/12/31
1973/4/16	41	1	2	62	2013/12/27	2014/2/27	1	0	0	0	0	1	23.66144	70	172	929	5.2	192	156	73	0.61	6.24	6.12	22.5	26	15.5	0	0	0	2019/12/31
1993/8/7	21	1	1	125	2013/10/25	2014/2/27	1	0	0	0	0	1	20.19947	64	178	396	5.6	212	151	80	0.44	4.03	5.69	17.7	15.8	8.6	0	0	0	2019/12/31
1989/11/6	24	1	1	182	2013/8/30	2014/2/28	1	0	0	0	0	1	22.85714	70	175	686	6.2	213	162	72	0.36	4.04	6.21	22.2	48	9.9	0	0	0	2019/12/31
1988/5/20	26	1	1	132	2013/10/25	2014/3/6	1	0	0	0	0	1	22.20408	68	175	600	5.5	113	147	78	0.52	3.91	5.57	28.6	39.5	14.3	0	0	0	2019/12/31
1985/12/26	28	1	1	434	2012/12/28	2014/3/7	1	0	0	0	0	1	22.34352	70	177	64	5	151	152	77	1.18	3.61	5.91	35.6	66	11.3	0	0	0	2019/12/31
1969/7/21	45	1	2	0	2014/3/14	2014/3/14	1	0	1	0	0	1	17.75568	55	176	143	6	215	106	62	1.09	3.34	6.72	20.3	18.5	5.7	0	0	0	2019/12/31
1982/6/25	32	1	2	11	2014/3/7	2014/3/18	1	0	0	0	0	1	20.45289	70	185	24	3.7	86	136	70	NA	NA	4.83	22.7	16	8.8	0	0	1	2014/4/30
1977/12/2	36	1	1	26	2014/2/21	2014/3/19	1	0	0	0	0	1	19.72318	57	170	52	7.6	216	158	95	2.27	2.87	6.06	18.7	23.6	7.1	0	0	0	2019/12/31
1983/4/20	31	1	1	32	2014/2/21	2014/3/25	1	0	0	1	0	3	20.14797	61	174	180	3.5	120	120	62	2.34	3.68	4.84	66.5	77.6	8.4	0	0	0	2019/12/31
1981/12/7	32	2	2	68	2014/1/17	2014/3/26	2	0	0	0	0	3	17.57813	45	160	0	0.3	172	103	22	NA	NA	5.72	61.9	46.3	6.2	0	0	1	2014/4/18
1979/8/25	35	1	1	362	2013/3/29	2014/3/26	1	0	0	0	0	1	22.67574	64	168	341	6.3	167	164	75	0.68	4.01	5.57	23.4	12.9	12.9	0	0	0	2019/12/31
1985/9/22	29	1	2	495	2012/11/16	2014/3/26	2	0	0	0	0	1	22.30936	66	172	304	4.9	232	151	70	1.06	4.59	5.27	20.7	27.5	9.2	0	0	0	2019/12/31
1987/7/12	27	1	1	96	2013/12/20	2014/3/26	1	0	0	0	0	1	20.90239	70	183	275	5.6	140	157	81	1.54	4.3	5.4	17	16.9	17.9	0	0	0	2019/12/31
1969/8/29	45	1	2	19	2014/3/7	2014/3/26	1	0	0	0	0	1	25.05931	75	173	10	4	183	137	70	2.72	7.76	7.11	22.3	34.2	10.5	0	0	0	2019/12/31
1987/7/9	27	1	1	26	2014/2/28	2014/3/26	1	0	0	0	0	1	17.37445	52	173	284	4.2	203	125	56	0.48	2.7	2.51	26.9	37.5	30.1	0	0	0	2019/12/31
1969/1/28	45	1	2	2095	2008/6/30	2014/3/26	2	0	0	0	0	1	21.14632	67	178	26	4.7	116	135	77	1.58	5	5.43	19	12.3	12.3	0	0	0	2019/12/31
1977/8/23	37	1	2	1924	2008/12/18	2014/3/26	1	0	0	0	0	1	25.01352	74	172	46	5.8	179	150	60	3.05	3.7	4.67	21.8	15.2	7.7	0	0	0	2019/12/31
1964/8/16	50	1	2	91	2013/12/27	2014/3/28	3	0	0	0	0	1	24.21229	75	176	417	2.5	243	102	51	2.17	5	4.5	27.9	37.6	7.4	0	0	0	2019/12/31
1975/11/12	38	1	2	525	2012/10/19	2014/3/28	1	0	0	0	0	1	22.09317	70	178	345	4.7	182	138	75	0.68	5.26	5.59	18	15.5	16.5	0	0	0	2019/12/31
1983/12/9	30	1	1	35	2014/2/21	2014/3/28	3	0	0	0	0	1	22.7244	72	178	11	5.7	157	128	57	0.66	3.49	5.72	43.3	18.7	5.7	0	0	0	2019/12/31
1988/12/31	25	1	1	77	2014/1/10	2014/3/28	1	0	1	0	0	1	22.72044	68	173	354	5.9	154	134	66	1.45	3.67	5.14	15.4	22.5	12.4	0	0	0	2019/12/31
1971/11/25	42	1	2	110	2013/12/11	2014/3/31	1	0	0	0	1	1	20.51509	65	178	81	4.2	141	127	73	1.34	4.24	5.26	20.6	21.2	6	0	0	0	2019/12/31
1981/7/11	33	1	1	215	2013/8/30	2014/4/2	1	0	0	0	0	1	16.7062	50	173	7	1.6	75	81	41	NA	NA	5.18	53.2	58.2	NA	0	0	1	2015/2/17
1986/6/2	28	1	1	103	2013/12/20	2014/4/2	1	0	0	0	0	1	24.54346	84	185	43	4.4	55	160	72	0.97	3.1	6.12	94.8	197.5	21.8	0	0	0	2019/12/31
1991/1/5	23	1	1	96	2013/12/27	2014/4/2	1	0	0	0	0	1	24.4898	75	175	281	5.1	201	158	70	1.15	3.58	5.25	25.9	42.8	5.7	0	0	0	2019/12/31
1994/9/3	20	1	1	68	2014/1/24	2014/4/2	1	0	0	0	0	1	24.4898	75	175	726	5.7	32	153	86	0.87	4.92	5.79	17.5	11.6	8.6	0	0	0	2019/12/31
1976/2/2	38	1	2	506	2012/11/12	2014/4/2	1	0	0	0	0	1	21.2585	60	168	286	5.1	98	143	65	0.48	3.84	5.59	11	11.2	12.9	0	0	0	2019/12/31
1964/1/23	50	2	2	63	2014/1/30	2014/4/3	1	0	0	0	0	1	23.4375	60	160	341	5.3	220	135	50	0.71	4.52	5.69	21.2	20	7.5	0	0	0	2019/12/31
1986/5/20	28	1	1	83	2014/1/10	2014/4/3	2	0	0	0	0	1	28.36752	95	183	191	8	253	143	59	1.75	4.84	4.89	26.1	43.2	11.8	0	0	0	2019/12/31
1977/9/7	37	1	1	104	2013/12/20	2014/4/3	1	0	0	0	0	1	26.89232	75	167	72	3.8	133	175	87	3.63	4.36	5.66	29.3	54.3	10.6	0	0	0	2019/12/31
1969/1/5	45	1	2	83	2014/1/10	2014/4/3	1	0	0	0	0	1	21.10727	61	170	34	3.1	181	131	68	2.54	3.13	17.7	18.8	17.5	6.9	0	0	0	2019/12/31
1970/12/26	43	1	2	84	2014/1/10	2014/4/4	1	0	0	0	0	1	28.4055	90	178	143	3.6	109	171	66	2.34	4.46	5.01	20.9	28.3	11.4	0	0	0	2019/12/31
1982/10/25	31	1	2	77	2014/1/17	2014/4/4	1	0	0	0	0	1	18.42404	52	168	285	5.4	167	150	60	0.71	3.83	5.5	37.3	62.6	12.7	0	0	0	2019/12/31
1982/1/9	32	1	2	679	2012/5/25	2014/4/4	1	0	1	0	0	1	23.14815	75	180	506	2.9	216	149	85	1.28	4.83	5.89	21.7	27.8	15.7	0	0	0	2019/12/31
1965/4/3	49	1	2	116	2013/12/13	2014/4/8	3	0	0	0	0	1	19.84127	56	168	3	2.2	36	116	55	1.3	2.62	5.36	36.4	39.8	6.1	0	0	1	2015/9/12
1970/7/23	44	1	2	49	2014/2/18	2014/4/8	2	0	0	0	0	1	26.09328	79	174	113	3.8	193	148	83	4.14	5.02	4.03	29	46	8	0	0	0	2019/12/31
1981/10/10	33	1	2	88	2014/1/10	2014/4/8	1	0	1	0	0	1	18.937	60	178	336	6.8	181	136	69	1.18	3.27	5.54	16.4	13.1	5.8	0	0	0	2019/12/31
1955/1/24	59	1	2	40	2014/2/28	2014/4/9	1	0	0	0	0	1	22.95909	61	163	46	4.5	70	110	67	2.05	3.86	8.62	62.5	129.5	4	0	0	0	2019/12/31
1961/9/2	53	1	2	33	2014/3/7	2014/4/9	1	0	0	0	0	1	22.85714	70	175	462	3.6	145	138	78	0.83	3.67	5.11	19.9	9.6	10.8	0	0	0	2019/12/31
1963/1/27	51	1	2	47	2014/2/21	2014/4/9	1	1	0	1	0	1	21.53286	61.5	169	3	1.9	128	117	75	1.03	3.65	6.36	95.7	73.9	3	0	0	1	2015/6/11
1964/8/26	50	1	2	103	2013/12/27	2014/4/9	2	0	0	0	0	1	23.14815	75	180	16	11.4	281	131	73	1.84	5.14	5.15	15.4	18.2	9.5	0	0	0	2019/12/31
1989/10/3	25	1	1	47	2014/2/21	2014/4/9	1	0	0	0	0	2	20.28123	60	172	180	4.9	194	149	68	1.11	4.28	5.26	18.7	14.8	8.1	0	0	0	2019/12/31
1967/7/14	47	1	2	91	2014/1/10	2014/4/11	1	0	0	0	0	1	25.82645	80	176	75	4.1	76	151	76	7.82	5.02	5.81	64.7	70.3	19.7	0	0	0	2019/12/31
1990/11/13	23	2	2	297	2013/6/21	2014/4/14	2	0	0	0	0	1	18.42653	46	158	450	6.5	181	121	56	1.52	4.45	4.78	11.5	7.7	10.9	0	0	0	2019/12/31
1988/2/29	26	1	1	94	2014/1/10	2014/4/14	1	0	0	0	0	1	21.14632	67	178	693	4.8	147	152	79	0.76	4.28	5.13	21.8	22.4	12.7	0	0	0	2019/12/31
1983/11/20	30	1	1	854	2011/12/12	2014/4/14	1	0	0	0	0	1	24.48565	82	183	289	4.7	185	149	79	0.75	3.34	5.25	27.9	40.5	15.6	0	0	0	2019/12/31
1980/9/11	34	1	2	482	2012/12/28	2014/4/24	1	0	0	0	0	1	22.83951	74	180	403	3.8	196	149	86	0.75	6.47	6.18	27.5	23.4	20.8	0	0	0	2019/12/31
1964/9/14	50	1	2	32	2014/4/4	2014/5/6	2	0	0	0	0	3	20.04745	60	173	482	2.8	79	124	74	2.05	5.23	5.45	19.9	30.6	7.7	0	0	0	2019/12/31
1981/6/4	33	1	2	39	2014/3/28	2014/5/6	2	0	0	0	0	1	22.40879	71	178	322	5.6	162	149	91	1.79	6.45	4.98	14.1	13.6	8.9	0	0	0	2019/12/31
1983/11/6	31	1	2	67	2014/2/28	2014/5/6	2	0	0	0	0	2	17.68979	47	163	151	4.9	125	166	75	0.86	4.06	5.26	17	15	15.1	0	0	0	2019/12/31
1950/9/5	64	1	2	54	2014/3/14	2014/5/7	1	0	0	0	0	1	21.60494	70	180	61	3.9	134	126	80	1.45	3.45	6.22	14.9	9.5	10.4	0	0	0	2019/12/31
1959/5/9	55	1	2	15	2014/4/22	2014/5/7	2	0	0	0	0	1	21.30395	58	165	236	7.6	153	154	62	0.73	3.35	5.1	19.7	20	11.9	1	0	0	2019/12/31
1982/1/12	32	1	1	55	2014/3/13	2014/5/7	1	1	0	0	0	1	22.59814	70	176	293	4.4	188	150	66	2.14	4.38	5.87	15.9	48.6	8.5	0	0	0	2019/12/31
1992/1/11	22	1	1	71	2014/2/25	2014/5/7	1	0	0	0	0	1	24.48565	82	183	280	5.8	181	155	62	1.24	4.69	5.66	23.5	35.2	11.5	0	0	0	2019/12/31
1984/2/6	30	1	1	22	2014/4/16	2014/5/8	1	0	0	0	0	1	19.04507	57	173	20	3.8	58	105	64	NA	NA	4.25	44.8	107.9	7.3	0	0	1	2014/9/27
1947/2/14	67	1	2	0	2014/5/12	2014/5/12	3	0	0	0	1	2	27.04164	80	172	155	5	163	151	59	4.01	4.13	9.77	12.4	10.9	9.4	0	0	0	2019/12/31
1985/11/23	28	1	1	346	2013/5/31	2014/5/12	1	0	0	0	0	1	17.0433	54	178	580	9.4	204	156	76	2.58	3.65	4.86	21.6	18.8	12.6	0	0	0	2019/12/31
1974/2/4	40	1	1	87	2014/2/14	2014/5/12	1	0	0	0	0	1	22.09317	70	178	505	7.3	169	146	86	2.25	3.91	5.99	21.2	23.9	8	0	0	0	2019/12/31
1979/9/7	35	1	2	0	2014/5/12	2014/5/12	1	0	0	0	0	3	17.71542	50	168	356	2.6	57	112	34	0.49	4.88	4.84	32.8	31.4	4.2	0	0	0	2019/12/31
1960/8/15	54	1	2	38	2014/4/4	2014/5/12	1	0	0	0	0	2	22.47121	72	179	104	6	144	154	73	1.71	4.39	5.3	93.3	130.4	7.1	0	0	0	2019/12/31
1988/11/7	26	1	2	52	2014/3/21	2014/5/12	1	1	0	1	0	1	18.31446	60	181	315	4.1	165	126	70	1.72	3.45	4.46	26	27.1	6.7	0	0	0	2019/12/31
1980/6/30	34	1	1	60	2014/3/14	2014/5/13	1	0	0	0	0	1	24.44728	69	168	321	3.7	198	139	81	1.29	3.85	5.7	34.7	38	10.1	0	0	0	2019/12/31
1968/1/29	46	1	2	67	2014/3/7	2014/5/13	2	0	0	0	0	1	22.67574	64	168	187	3.5	60	121	66	1.85	5.25	5.37	105.6	74.5	24.3	0	0	0	2019/12/31
1983/10/5	31	1	2	299	2013/7/19	2014/5/14	1	0	0	0	0	1	23.66144	70	172	274	5.7	125	161	101	1.79	4.65	5.12	19.3	16	25.3	0	0	0	2019/12/31
1981/7/13	33	1	1	0	2014/5/14	2014/5/14	1	0	0	0	1	1	21.23198	61	169.5	335	5.2	280	138	67	0.98	4.2	5.72	15.8	12.3	16.6	0	0	0	2019/12/31
1991/7/16	23	1	1	47	2014/3/28	2014/5/14	1	0	0	0	1	3	18.937	60	178	82	5.8	258	134	57	1.99	4.87	5.28	13.5	10.4	8.4	0	0	0	2019/12/31
1971/11/6	43	1	1	3036	2006/1/20	2014/5/14	3	0	0	0	0	1	15.03558	45	173	106	3.7	148	89	72	NA	NA	5.1	26	28.5	6.5	0	1	1	2015/4/5
1968/11/22	46	1	2	89	2014/2/14	2014/5/14	2	0	0	0	1	1	21.38394	64	173	75	4.3	126	165	62	1.68	3.86	6.58	23.5	21.9	15.4	0	0	0	2019/12/31
1962/3/3	52	1	2	853	2012/1/13	2014/5/15	2	0	0	0	0	1	23.33547	62	163	340	6.3	187	173	74	2.02	3.77	4.75	17	20.4	18.9	0	0	0	2019/12/31
1988/12/1	25	1	2	391	2013/4/19	2014/5/15	1	0	0	0	0	1	25.95156	75	170	190	5.9	15	156	85	1.53	3.61	4.49	27.1	20.8	11.7	0	0	0	2019/12/31
1992/7/1	22	1	1	728	2012/5/17	2014/5/15	1	0	0	0	0	1	19.48696	55	168	340	9.9	139	126	83	0.72	3.34	5.26	26.8	24.1	10.2	0	0	0	2019/12/31
1982/1/20	32	1	1	75	2014/3/1	2014/5/15	1	0	0	0	0	1	21.29529	63	172	54	6	195	141	76	1.56	3.01	4.26	13.5	13.3	9.1	0	0	0	2019/12/31
1961/11/4	53	1	2	902	2011/11/25	2014/5/15	1	0	1	0	0	1	28.34467	80	168	312	5.3	184	146	70	3.06	4.35	5.47	17.6	12.4	9	1	0	0	2019/12/31
1989/12/20	24	1	1	30	2014/4/16	2014/5/16	2	0	0	0	0	3	24.87918	87	187	17	3.1	224	121	63	1.51	3.94	4.77	68.9	47.8	6.4	0	0	0	2019/12/31
1986/4/1	28	1	1	1124	2011/4/18	2014/5/16	1	0	0	0	0	1	17.30104	50	170	213	8	214	119	57	1.25	3.14	5.28	20.3	17.3	5.1	0	0	0	2019/12/31
1989/7/7	25	1	1	161	2013/12/6	2014/5/16	2	0	0	0	0	1	27.4406	85	176	298	16.3	223	154	41	1.07	3.01	5.98	18.7	27.3	7.9	0	0	0	2019/12/31
1990/2/4	24	1	1	91	2014/2/14	2014/5/16	1	0	0	0	0	3	20.28123	60	172	68	4	101	146	64	0.68	4.73	5.18	18.3	22	11.6	0	0	0	2019/12/31
1974/4/20	40	1	2	1001	2011/8/19	2014/5/16	1	0	0	0	0	3	19.72318	57	170	36	4.4	202	136	62	1.39	3.05	6.99	18	16.4	7	0	0	0	2019/12/31
1978/6/13	36	1	2	56	2014/3/21	2014/5/16	1	1	1	1	0	3	19.83516	58	171	250	4.5	131	120	74	3.29	3.91	5.42	50.5	35.6	13.4	0	0	0	2019/12/31
1991/12/3	22	1	1	115	2014/1/24	2014/5/19	1	0	0	0	0	1	18.71095	56	173	324	6.3	226	157	72	0.84	4.21	5.52	15.8	12.5	11.3	0	0	0	2019/12/31
1987/8/29	27	1	1	1104	2011/5/11	2014/5/19	1	0	0	0	0	1	19.78997	62	177	240	4	158	145	66	0.6	3.47	4.53	16.8	16.6	8	0	0	0	2019/12/31
1974/3/21	40	1	2	406	2013/4/9	2014/5/20	2	0	0	0	0	1	28.71048	82	169	454	5.2	122	165	82	1.41	5.05	5.18	28.4	38.9	25.9	0	0	0	2019/12/31
1988/6/26	26	1	1	0	2014/5/20	2014/5/20	3	0	0	0	0	1	23.38869	70	173	347	8.4	176	164	86	4.53	5.08	5.8	29.9	45.7	10.8	0	0	0	2019/12/31
1976/6/21	38	1	2	61	2014/3/21	2014/5/21	1	0	0	0	0	1	23.87543	69	170	267	5.2	147	142	91	1.55	4.04	4.09	0.77	27.7	6.8	0	0	0	2019/12/31
1968/11/26	46	1	2	26	2014/4/25	2014/5/21	1	0	0	0	0	1	23.98687	76	178	276	6	161	144	86	1.42	3.26	5.48	14.8	11.9	17.7	0	0	0	2019/12/31
1974/8/21	40	2	2	101	2014/2/14	2014/5/26	2	0	0	0	0	1	29.38476	80	165	335	5.3	165	134	55	1.1	3.9	4.99	13.3	13	12.1	0	0	0	2019/12/31
1994/3/2	20	1	1	626	2012/9/7	2014/5/26	2	0	0	0	0	1	19.92513	66	182	294	5.8	187	118	74	4.48	3.87	3.46	41	53.8	5.4	0	0	0	2019/12/31
1953/7/26	61	1	2	73	2014/3/14	2014/5/26	2	0	0	0	0	1	32.17993	93	170	386	6.1	189	148	73	1.44	5.1	6.67	14	12.3	6.9	0	0	0	2019/12/31
1990/11/8	24	1	1	774	2012/4/12	2014/5/26	1	0	0	0	0	1	20.86112	61	171	364	4.6	156	147	74	0.94	3.98	4.99	23.5	29.4	30.6	0	0	0	2019/12/31
1986/9/30	28	1	1	66	2014/3/21	2014/5/26	1	0	0	0	0	1	18.72417	58	176	172	3.1	128	150	56	0.72	2.81	2.81	39.8	79.6	11.9	0	0	0	2019/12/31
1981/10/20	33	1	2	60	2014/3/28	2014/5/27	2	0	0	0	0	1	18.36547	50	165	26	4.6	141	144	59	0.62	3.9	4.87	26.2	42.4	14.5	0	0	0	2019/12/31
1967/2/27	47	1	2	1049	2011/7/15	2014/5/29	3	0	0	0	0	1	19.36247	54	167	500	7.7	170	144	61	0.49	4.05	6.61	19.6	13.6	18.2	0	0	0	2019/12/31
1971/1/31	43	1	2	71	2014/3/20	2014/5/30	1	0	0	0	1	1	26.49303	83	177	421	5.5	264	161	70	5.3	4.48	5.59	24.5	32.1	5.9	0	0	0	2019/12/31
1969/10/4	45	1	2	42	2014/5/5	2014/6/16	1	0	0	0	0	3	21.95248	68	176	414	2.8	198	116	46	2.3	2.92	6.23	56.4	130.6	7.1	0	0	0	2019/12/31
1993/4/11	21	1	1	969	2011/10/21	2014/6/16	1	0	0	0	0	1	16.41207	52	178	147	4.6	95	146	71	1.36	4.46	2.68	13.1	10	12	0	0	0	2019/12/31
1971/8/25	43	1	2	72	2014/5/5	2014/7/16	1	0	0	0	0	1	20.76125	60	170	298	2.6	202	135	63	2.1	5.05	4.72	38.4	46.5	11.4	0	0	0	2019/12/31
1961/9/6	53	1	2	90	2014/3/28	2014/6/26	1	0	0	0	0	1	25.39063	65	160	182	4.5	166	137	66	1.15	4.42	4.98	19.5	20.7	8.7	0	0	0	2019/12/31
1965/7/8	49	2	2	26	2014/5/30	2014/6/25	3	0	0	0	1	1	17.25838	42	156	133	3.3	190	122	47	1.36	4.11	4.91	18.1	24.8	6.1	0	0	0	2019/12/31
1995/9/26	19	1	2	82	2014/4/4	2014/6/25	2	0	0	0	0	1	17.95918	55	175	485	9.4	286	159	80	1.41	3.48	5.94	16.7	22.6	7.7	0	0	0	2019/12/31
1982/9/30	32	1	2	26	2014/5/30	2014/6/25	1	0	0	0	0	1	20.33833	63	176	147	4.3	151	128	82	1.43	4.81	5.62	16.7	13.5	16.7	1	0	0	2019/12/31
1987/2/5	27	1	1	919	2011/12/19	2014/6/25	1	0	0	0	0	1	22.49135	65	170	352	5.5	163	152	73	0.91	3.61	5.53	17.1	16.1	12.7	0	0	0	2019/12/31
1992/12/10	22	1	1	715	2012/7/10	2014/6/25	1	0	1	0	0	1	19.37716	56	170	494	4.9	104	151	74	0.88	3.75	4.96	19.7	20.9	14.2	0	0	0	2019/12/31
1987/11/17	27	1	1	26	2014/5/30	2014/6/25	1	0	1	0	0	1	22.83951	74	180	317	5.7	181	154	74	1.06	3.42	3.99	14.7	15.8	11.9	0	0	0	2019/12/31
1990/8/23	24	1	2	82	2014/4/4	2014/6/25	1	0	0	0	0	1	20.14797	61	174	281	4.1	127	151	71	1.68	4.27	4.78	14.3	14.4	11.9	0	0	0	2019/12/31
1993/6/24	21	1	1	34	2014/5/22	2014/6/25	1	0	0	0	0	1	18.5773	55.6	173	312	6.8	184	157	74	0.57	3.8	5.41	14.2	11.1	21.7	0	0	0	2019/12/31
1989/9/15	25	1	1	33	2014/5/23	2014/6/25	2	1	0	0	0	1	20.76125	60	170	310	7.6	186	127	70	1.41	4.27	4.8	28.5	22.3	9.5	1	0	0	2019/12/31
1982/7/8	32	1	2	0	2014/6/25	2014/6/25	1	0	0	0	0	1	22.67574	64	168	293	7.6	229	165	58	0.9	4.93	3.66	19.7	19	15	0	0	0	2019/12/31
1985/11/2	29	1	1	117	2014/2/28	2014/6/25	1	0	0	0	0	1	18.1662	55	174	383	4.4	130	157	59	0.69	3.83	4.81	21.1	21.1	16.3	1	0	0	2019/12/31
1987/6/6	27	1	2	83	2014/4/3	2014/6/25	2	0	0	0	0	1	18.0427	54	173	301	6.4	142	172	69	0.9	5.16	5.64	20	18.9	13.1	0	0	0	2019/12/31
1976/8/9	38	1	2	77	2014/4/10	2014/6/26	3	0	0	0	0	3	20.38157	61	173	409	4.8	188	97	48	1.76	4.97	5.08	46.3	50.3	5.6	0	0	0	2019/12/31
1988/10/31	26	1	1	86	2014/4/1	2014/6/26	1	0	0	0	0	1	24.22145	70	170	328	8.3	147	159	72	0.52	3.72	4.77	15.9	16.5	8.5	0	0	0	2019/12/31
1991/7/7	23	1	1	52	2014/5/5	2014/6/26	1	0	0	0	0	1	24.25867	76	177	376	5.3	149	162	81	0.88	4.4	5.06	16.1	18.2	18.2	0	0	0	2019/12/31
1975/12/23	39	1	2	1168	2011/4/15	2014/6/26	1	0	0	0	0	3	22.59814	70	176	266	3.5	133	137	86	0.9	4.19	4.71	21.5	28.8	9.6	0	0	0	2019/12/31
1975/7/14	39	1	1	27	2014/5/30	2014/6/26	1	0	0	0	0	3	21.55102	66	175	250	4.4	96	131	74	3.45	3.94	4.33	18.8	15.6	5.8	1	0	0	2019/12/31
1983/2/5	31	1	1	49	2014/5/9	2014/6/27	1	0	0	0	0	2	21.79931	63	170	234	4.1	254	127	63	1.23	3.56	5.28	21.3	14.6	6	0	0	0	2019/12/31
1964/9/23	50	1	2	49	2014/5/9	2014/6/27	1	0	0	0	0	1	27.10204	83	175	361	5.8	136	154	60	2.59	3.13	7.44	17.4	11.5	12.9	0	0	0	2019/12/31
1986/2/21	28	1	2	844	2012/3/5	2014/6/27	1	0	1	0	0	1	24.11151	73	174	489	5.9	118	155	79	2.17	4.27	5.14	19.1	19.7	11.9	0	0	0	2019/12/31
1989/3/3	25	1	1	49	2014/5/9	2014/6/27	1	0	0	0	0	2	20.04745	60	173	60	4.3	125	132	67	1.09	3.59	6.02	35.2	24	11.3	0	0	0	2019/12/31
1984/5/28	30	1	2	511	2013/2/1	2014/6/27	2	0	0	0	0	1	21.22449	65	175	588	4.1	182	141	77	1.65	4.27	5.5	19.3	20.3	7.2	0	0	0	2019/12/31
1982/3/21	32	1	1	91	2014/3/28	2014/6/27	1	0	0	0	0	1	28.39373	84	172	155	4	109	159	62	2.43	4.58	5.55	24	36.6	7	0	0	0	2019/12/31
1988/8/10	26	1	1	70	2014/4/18	2014/6/27	3	0	0	0	0	3	26.12245	80	175	199	2.1	203	142	43	0.88	3.07	4.26	10	82.8	11.4	0	1	0	2019/12/31
1984/10/16	30	1	2	42	2014/5/16	2014/6/27	1	0	0	0	0	1	24.4898	75	175	272	5.1	144	156	72	2.52	4.53	4.99	18	16.4	10.3	0	0	0	2019/12/31
1991/7/8	23	1	1	23	2014/6/4	2014/6/27	1	0	0	0	0	2	20.66116	64	176	367	4	172	150	65	1.13	3.21	3.87	20	30	9	0	0	0	2019/12/31
1957/11/7	57	1	2	57	2014/5/4	2014/6/30	1	0	0	0	0	1	24.72518	74	173	505	7.3	189	147	64	1.09	3.53	5.77	19	20.5	12.8	0	0	0	2019/12/31
1975/11/12	39	1	2	45	2014/5/16	2014/6/30	1	0	0	0	0	3	18.36547	50	165	10	4.7	129	142	69	2.15	3.23	5.51	16.7	12.6	8.1	0	0	0	2019/12/31
1989/11/18	25	1	1	87	2014/4/4	2014/6/30	1	0	0	0	0	1	22.20633	59	163	296	5.8	219	165	80	1.75	4.31	5.61	18	16.9	9.2	0	0	0	2019/12/31
1984/10/21	30	1	1	75	2014/4/16	2014/6/30	2	0	0	0	0	1	22.22906	65	171	289	8.1	163	150	72	1.59	3.95	4.44	16	14.1	17.3	0	0	0	2019/12/31
1962/4/11	52	1	2	115	2014/3/7	2014/6/30	1	0	0	0	0	1	25.05931	75	173	504	4.9	169	156	83	1.88	3.97	5.89	20.2	19.4	11.5	0	0	0	2019/12/31
1985/12/22	29	1	1	115	2014/3/7	2014/6/30	1	0	0	0	0	1	17.17532	52	174	186	3.7	190	124	56	0.96	3.94	4.68	16.3	14.7	15.3	0	0	0	2019/12/31
1976/8/13	38	1	2	0	2014/6/30	2014/6/30	1	0	0	0	1	1	25.50362	79	176	240	6.2	194	143	72	2.7	4.86	4.65	13.2	9.2	7.6	0	0	0	2019/12/31
1982/9/8	32	1	1	241	2013/11/1	2014/6/30	1	0	0	0	0	1	21.30395	58	165	460	5.6	158	141	69	1.95	4.05	4.47	20.6	19.8	10.9	0	0	0	2019/12/31
1963/1/8	52	1	2	94	2014/3/28	2014/6/30	1	0	0	0	0	1	20.95727	62	172	496	5	122	143	78	0.75	3.27	5.19	15.5	12.5	28.2	0	0	0	2019/12/31
1963/5/8	51	2	2	38	2014/5/23	2014/6/30	2	0	0	0	0	1	21.08135	59.5	168	315	4	111	130	42	1.32	4.47	6.35	18.1	9.8	12.8	0	0	0	2019/12/31
1954/5/24	60	1	2	39	2014/5/23	2014/7/1	1	0	0	0	0	3	22.67574	64	168	5	3.2	122	124	41	1.5	3.86	5.31	30.4	39.4	6.5	0	0	0	2019/12/31
1973/12/12	41	1	1	32	2014/5/30	2014/7/1	1	0	0	0	0	1	26.12245	80	175	448	3.9	157	166	88	2.77	4.68	5.19	13.7	13.1	29.4	0	0	0	2019/12/31
1990/4/25	24	1	1	22	2014/6/9	2014/7/1	1	0	0	0	0	1	21.2585	60	168	300	4.8	176	149	67	1.43	3.73	8.79	23.2	18.7	10.8	0	0	0	2019/12/31
1983/9/22	31	1	2	193	2013/12/20	2014/7/1	2	0	0	0	0	1	23.93899	70	171	300	6	140	157	80	0.8	4.26	4.83	54.8	89	11.8	0	0	0	2019/12/31
1977/9/20	37	2	2	67	2014/4/25	2014/7/1	2	0	0	0	0	1	25.91068	68	162	216	4.7	62	132	56	1.51	3.81	5.23	29.2	40.9	12.7	0	0	0	2019/12/31
1949/4/13	65	2	2	670	2012/8/30	2014/7/1	2	0	0	0	0	1	28.13366	65	152	205	4.8	209	122	53	3.08	4.94	5.39	22.4	23.7	7.2	0	0	0	2019/12/31
1978/9/27	36	1	2	57	2014/5/5	2014/7/1	2	0	0	0	0	1	28.4055	90	178	476	5	128	156	69	2.57	5.33	11.4	32.7	61.4	8.6	1	0	0	2019/12/31
1965/6/27	49	2	2	68	2014/4/25	2014/7/2	2	0	0	0	0	1	21.48438	55	160	268	7.2	203	139	43	0.53	4.53	6.12	23.6	25.8	20	0	0	0	2019/12/31
1982/4/20	32	1	2	40	2014/5/23	2014/7/2	1	0	0	0	0	2	20.86112	61	171	388	3.3	205	140	60	0.71	4.41	5.23	26.9	24.4	6.3	0	0	0	2019/12/31
1987/6/9	27	1	1	283	2013/9/22	2014/7/2	1	0	0	0	0	2	20.28123	60	172	238	4.6	116	150	55	1.2	4.42	5.26	21.9	26.3	8.7	0	0	0	2019/12/31
1982/5/23	32	1	2	54	2014/5/9	2014/7/2	1	0	0	0	0	3	22.14533	64	170	732	3.6	117	144	76	1.66	2.87	5.36	23	23.2	10	0	0	0	2019/12/31
1988/9/20	26	1	1	389	2013/6/9	2014/7/3	1	0	0	0	0	1	23.12062	70	174	321	4.4	179	151	70	1.25	3.86	5.41	25.1	14.6	10.2	0	0	0	2019/12/31
1975/10/24	39	1	2	1049	2011/8/19	2014/7/3	1	0	0	0	0	1	22.49135	65	170	289	5.3	216	150	74	2.04	4.58	5.06	30.5	34.4	7	0	0	0	2019/12/31
1989/3/20	25	1	1	55	2014/5/9	2014/7/3	1	0	0	0	0	1	20.71569	62	173	487	6.1	215	157	71	0.8	4.12	5.51	25.8	32	15.4	0	0	0	2019/12/31
1993/7/11	21	1	1	44	2014/5/20	2014/7/3	1	0	0	0	0	1	23.56663	73	176	608	5	180	163	65	0.71	3.17	4.28	24.8	22.8	12.9	0	0	0	2019/12/31
1987/3/8	27	1	1	59	2014/5/5	2014/7/3	1	0	0	0	0	1	23.18339	67	170	429	6.9	171	160	80	1.88	4.23	5.44	19.8	17.6	9.5	0	0	0	2019/12/31
1978/1/4	37	1	2	79	2014/4/16	2014/7/4	1	0	0	0	0	2	20.79673	58	167	176	5.6	164	142	74	1.51	4.11	4.98	42.8	51.7	7.9	1	0	0	2019/12/31
1969/4/10	45	2	2	45	2014/5/23	2014/7/7	2	0	0	0	0	1	20.83	52	158	354	5.6	159	141	43	0.95	5.05	5.55	16.7	13	11.2	0	0	0	2019/12/31
1989/10/12	25	2	2	73	2014/4/25	2014/7/7	2	0	0	0	0	1	20.20202	55	165	473	3.8	154	89	50	1.09	3.23	4.73	20.8	15.7	12.3	0	0	0	2019/12/31
1988/8/20	26	1	1	73	2014/4/25	2014/7/7	1	0	0	0	1	1	22.22906	65	171	354	6.4	191	161	82	0.65	4.42	7.92	24.2	22.8	14.9	0	0	0	2019/12/31
1988/10/21	26	1	1	45	2014/5/23	2014/7/7	1	0	1	1	0	1	18.93878	58	175	444	6.5	236	151	62	1.63	4.22	4.73	18.9	20.9	8.3	0	0	0	2019/12/31
1996/10/21	18	1	1	63	2014/5/5	2014/7/7	1	0	0	0	0	1	18.28571	56	175	495	6.14	144	160	67	0.76	3.52	5.59	17.9	12.3	15.2	0	0	0	2019/12/31
1992/7/2	22	1	1	48	2014/5/20	2014/7/7	1	0	0	0	0	1	24.89706	78	177	456	5.3	205	147	43	0.7	4.24	5.25	24.3	18.7	12.2	0	0	0	2019/12/31
1976/6/23	38	1	1	2003	2009/1/12	2014/7/8	1	0	0	0	0	1	22.25691	77	186	232	5.8	201	137	53	1.15	4.21	5.51	28.2	39	5.4	0	0	0	2019/12/31
1981/6/7	33	1	1	95	2014/4/4	2014/7/8	1	0	0	0	0	1	21.13886	64	174	180	5.2	157	133	60	1.33	4.11	4.56	20.7	17.9	7.9	0	0	0	2019/12/31
1987/8/22	27	1	1	47	2014/5/22	2014/7/8	1	0	0	0	0	1	20.2449	62	175	340	3.6	136	162	74	1.03	3.64	5.03	16.4	10.8	15.6	0	0	0	2019/12/31
1995/4/10	19	1	1	60	2014/5/9	2014/7/8	1	0	0	0	0	1	17.70858	53	173	432	5.9	178	155	70	0.75	3.09	4.05	37	22.7	12.6	0	0	0	2019/12/31
1973/3/24	41	1	2	49	2014/5/20	2014/7/8	2	0	1	0	0	1	25.68956	76	172	390	4.8	207	146	80	2.34	6.13	5.7	19.5	24	9.6	0	0	0	2019/12/31
1989/8/20	25	1	1	160	2014/1/30	2014/7/9	1	0	0	0	0	1	20.80856	63	174	190	2.8	246	149	88	5.66	5.82	4.21	22.3	28.4	18.4	0	0	0	2019/12/31
1988/8/28	26	1	1	812	2012/4/18	2014/7/9	1	0	0	0	0	1	18.10181	58	179	566	3.61	187	124	51	1.43	3.77	5.12	23	35	5.3	0	0	0	2019/12/31
1986/10/4	28	1	1	595	2012/11/22	2014/7/10	1	0	0	0	0	1	21.97134	65	172	365	9.8	250	149	66	2.06	4.5	4.15	18.1	19.7	9.6	0	0	0	2019/12/31
1969/4/14	45	1	2	0	2014/7/17	2014/7/17	2	0	0	0	0	3	20.47827	62	174	52	2.9	26	136	72	1	3.06	5.7	26.2	25.6	9	0	0	0	2019/12/31
1984/1/11	31	1	1	572	2012/12/28	2014/7/23	2	0	0	0	0	1	18.3391	53	170	233	5.2	257	117	62	3.41	4.62	5.29	61.3	137.1	9.5	0	1	0	2019/12/31
1990/6/11	24	1	1	100	2014/4/16	2014/7/25	1	0	0	0	0	1	26.29657	90	185	828	5.8	139	163	73	1.14	4.34	5.81	20.1	26.2	15.3	0	0	0	2019/12/31
1991/12/14	23	1	1	33	2014/6/27	2014/7/30	1	0	1	1	0	3	16.78825	55	181	342	5.32	266	130	69	0.92	3.41	4.15	18.1	25.9	13.1	0	0	0	2019/12/31
1974/6/10	40	1	2	96	2014/4/25	2014/7/30	1	0	0	0	0	1	23.45092	71	174	493	5.1	151	159	66	1.44	3.26	4.91	14.2	23.3	11.4	1	0	0	2019/12/31
1977/8/1	37	1	2	26	2014/7/4	2014/7/30	1	0	0	0	0	1	22.46003	68	174	260	7.1	254	151	65	0.59	4.9	5.83	21.5	14.8	22.3	0	0	0	2019/12/31
1949/7/28	65	1	2	54	2014/6/6	2014/7/30	1	0	0	0	0	1	22.09317	70	178	487	4.9	121	148	77	0.77	4.2	5.89	21.1	20	16.2	0	0	0	2019/12/31
1977/1/15	38	1	1	19	2014/7/11	2014/7/30	1	0	0	0	0	3	19.71332	59	173	256	3.4	161	111	58	1.4	2.95	4.5	19.5	17.9	4.9	0	0	0	2019/12/31
1962/2/16	52	1	2	2213	2008/7/8	2014/7/30	1	0	0	0	0	1	24.05693	72	173	297	5.9	240	164	61	2.29	4.93	5.56	18.1	18.9	22	0	0	0	2019/12/31
1977/11/22	37	1	2	474	2013/4/12	2014/7/30	1	0	0	0	0	1	18.68512	54	170	210	5	100	118	67	2.18	5.35	4.94	69.8	68.6	3.2	1	0	0	2019/12/31
1960/6/15	54	1	2	26	2014/7/4	2014/7/30	1	0	0	0	0	3	26.57313	75	168	118	5.1	85	145	71	2.53	3.6	6.1	18.9	28.1	9.2	0	0	0	2019/12/31
1973/7/7	41	1	2	370	2013/7/26	2014/7/31	2	0	0	0	0	1	24.11151	73	174	20	3.1	153	139	39	2.94	4.02	5.85	76.6	151.9	4.6	0	0	0	2019/12/31
1959/5/4	55	1	2	594	2012/12/14	2014/7/31	1	0	0	0	0	3	24.15882	69	169	16	4.4	283	129	52	1.18	4.32	7.35	43.4	30	4.9	0	0	0	2019/12/31
1965/2/1	50	1	2	20	2014/7/11	2014/7/31	1	0	0	0	0	3	17.31341	46	163	14	6.79	187	106	88	1.97	6.21	5.57	15.5	25.8	6.7	0	0	1	2015/5/26
1966/3/6	48	1	2	48	2014/6/13	2014/7/31	2	1	0	0	0	2	19.3792	58	173	25	4.37	212	115	57	1.44	4.69	6.89	29.7	16	7.7	0	0	0	2019/12/31
1978/8/13	36	1	1	48	2014/6/13	2014/7/31	1	0	0	0	1	1	26.25958	75	169	132	5.2	204	153	62	2.03	3.34	5.09	25.2	33.6	10.3	0	0	0	2019/12/31
1959/1/20	56	1	2	49	2014/6/13	2014/8/1	2	0	0	0	0	1	22.22906	65	171	250	5.6	142	145	79	1.06	4.39	5.16	17.4	10.5	10.7	0	0	0	2019/12/31
1967/12/29	47	2	2	49	2014/6/13	2014/8/1	2	0	0	0	0	3	20.19509	53	162	55	6.5	205	127	74	1.73	2.68	5.13	17.7	8.7	17.4	0	0	1	2015/4/14
1984/10/10	30	1	1	749	2012/7/13	2014/8/1	1	0	0	0	0	1	20.2449	62	175	365	6.4	255	147	113	0.85	3.12	5	16.9	17.4	7.6	0	0	0	2019/12/31
1986/2/14	28	1	1	1106	2011/7/22	2014/8/1	1	0	0	0	0	1	20.0155	62	176	309	8.9	209	126	79	1.17	3.16	2.51	24.8	27.2	10	0	0	0	2019/12/31
1969/1/6	46	1	2	117	2014/4/18	2014/8/13	1	0	0	1	0	2	23.83673	73	175	292	5.08	190	143	66	0.89	4.23	5.43	24.5	23.6	4.7	0	0	0	2019/12/31
1963/3/16	51	1	2	56	2014/6/6	2014/8/1	1	0	0	0	0	3	22.22906	65	171	12	8.5	281	115	94	6.2	3.66	3.64	23.6	25.7	4.2	0	0	1	2015/7/10
1944/7/8	70	2	2	619	2012/11/23	2014/8/4	2	0	0	0	0	1	26.03749	65	158	177	3.9	101	111	75	1.78	5.78	5.5	31.5	33.5	4.8	0	0	0	2019/12/31
1988/7/17	26	1	1	38	2014/6/27	2014/8/4	1	0	0	0	0	1	21.22449	65	175	417	5.2	171	149	84	1.77	4.51	4.39	12.5	8.8	18.7	0	0	0	2019/12/31
1990/11/29	24	1	1	66	2014/5/30	2014/8/4	1	0	0	1	0	1	17.99308	52	170	229	4.1	173	146	60	1.24	3.86	5.24	23.2	15.7	5.1	0	0	0	2019/12/31
1965/3/11	49	1	2	91	2014/5/5	2014/8/4	1	0	0	0	0	1	23.52941	68	170	119	3.6	111	150	77	1.48	2.65	4.97	30.7	35.4	8	0	0	0	2019/12/31
1990/8/7	24	1	1	91	2014/5/5	2014/8/4	1	0	0	0	0	1	20.91071	67	179	416	9.9	137	170	87	1.14	4.37	5.97	21.1	20.7	18.8	0	0	0	2019/12/31
1980/2/15	34	1	1	38	2014/6/27	2014/8/4	1	0	0	0	0	1	19.15119	56	171	320	8.46	160	146	73	0.81	5.56	5.71	15.1	10.5	15.1	0	0	0	2019/12/31
1985/11/14	29	1	1	52	2014/6/13	2014/8/4	1	0	0	0	0	1	20.28651	65	179	378	4	249	147	59	1.06	3.95	4.7	17	8.6	11.4	1	0	0	2019/12/31
1973/5/8	41	1	2	54	2014/6/13	2014/8/6	1	0	0	0	0	1	26.82742	85	178	327	5.6	126	159	77	2.06	3.07	5.59	26.9	19.5	10.2	0	0	0	2019/12/31
1991/5/22	23	1	1	89	2014/5/9	2014/8/6	1	0	0	0	0	1	21.79945	66	174	250	4.5	120	167	70	0.57	3.92	5.01	23.8	20.6	10.6	0	0	0	2019/12/31
1955/10/29	59	1	2	166	2014/2/21	2014/8/6	1	0	0	0	0	1	22.03857	60	165	305	4.57	115	160	70	0.93	3.7	5.63	23.4	15.5	26.5	0	0	0	2019/12/31
1975/10/23	39	1	2	75	2014/5/23	2014/8/6	2	0	0	0	0	1	21.30395	58	165	229	12.4	324	165	78	2.27	4.74	5.24	13.4	14.5	14.3	0	0	0	2019/12/31
1986/1/21	29	1	1	173	2014/2/14	2014/8/6	1	0	0	0	0	1	24.24242	66	165	273	5.5	177	151	51	1	4.12	4.29	15.6	22.1	11.2	0	0	0	2019/12/31
1979/3/2	35	1	1	663	2012/10/12	2014/8/6	2	0	0	0	0	1	24.91349	72	170	318	5.2	126	158	64	1.45	3.75	4.82	16.9	16.1	14	0	0	0	2019/12/31
1980/4/2	34	1	1	271	2013/11/8	2014/8/6	1	0	0	0	0	1	19.38214	49	159	354	5.3	187	166	56	1.85	4.55	6.95	17.9	14.3	9.5	0	0	0	2019/12/31
1972/9/9	42	1	2	54	2014/6/13	2014/8/6	2	0	0	0	0	1	23.38869	70	173	331	4.4	168	160	82	1.64	5.3	6.13	16.4	8.7	15	0	0	0	2019/12/31
1982/10/13	32	1	1	165	2014/2/21	2014/8/5	1	0	0	0	0	1	22.32143	63	168	278	4.35	91	133	86	1.11	2.43	4.6	21.2	23.2	10	0	0	0	2019/12/31
1953/3/17	61	1	2	212	2014/1/6	2014/8/6	2	0	0	0	0	1	26.12245	80	175	369	7.6	147	157	93	2.63	5.16	6.03	28.4	27.8	11.9	0	0	0	2019/12/31
1991/11/25	23	1	1	259	2013/11/20	2014/8/6	1	0	0	0	0	1	19.59184	60	175	437	4.4	228	147	78	1.15	3.47	5.95	23.5	17.8	14.1	0	0	0	2019/12/31
1990/8/8	24	1	1	1343	2010/12/3	2014/8/7	1	0	0	0	0	1	31.56167	100	178	450	7.36	243	164	81	1.49	5.46	6.12	37.9	112.6	9.9	0	0	0	2019/12/31
1989/1/27	26	1	1	559	2013/1/25	2014/8/7	1	0	0	0	0	1	26.12245	80	175	378	6.7	175	162	71	1.73	3.66	5.14	20.3	21.9	9.2	0	0	0	2019/12/31
1981/1/5	34	1	2	41	2014/6/27	2014/8/7	2	0	1	1	0	1	25.35154	75	172	466	6.1	203	148	73	2.44	4.2	5.46	15.8	14.4	8.6	0	0	0	2019/12/31
1981/9/19	33	1	1	79	2014/5/20	2014/8/7	1	0	0	0	0	1	20.76125	60	170	370	7.35	233	167	90	0.83	5.66	6.71	18	30.6	13.9	0	0	0	2019/12/31
1992/5/9	22	1	1	139	2014/3/21	2014/8/7	1	0	0	0	0	1	20.65754	59	169	395	4.91	277	154	73	0.74	4.31	4.53	146.1	49	13.5	0	0	0	2019/12/31
1986/4/18	28	1	1	55	2014/6/13	2014/8/7	1	0	0	0	0	3	22.09317	70	178	87	2.9	234	146	70	1.83	3.92	5.36	19.5	15.1	14	0	0	0	2019/12/31
1988/3/28	26	1	1	55	2014/6/13	2014/8/7	1	0	1	0	0	1	20.28123	60	172	89	6.5	283	151	75	1.35	3.65	5.36	32.2	78.1	8.8	0	0	0	2019/12/31
1986/11/1	28	1	1	1752	2009/10/20	2014/8/7	1	0	0	0	0	1	20.17715	59	171	220	4.4	145	169	94	1	4.05	4.36	17.5	11.5	21.4	0	0	0	2019/12/31
1994/5/28	20	1	1	132	2014/3/28	2014/8/7	1	0	0	0	0	1	22.89307	75	181	420	7.8	176	123	78	0.79	3.99	4.59	12.5	11.6	8	0	0	0	2019/12/31
1990/9/19	24	1	1	209	2014/1/10	2014/8/7	1	0	0	0	0	1	21.84701	70	179	452	7.4	249	170	90	1.25	3.58	5.56	21	21.9	10.8	0	0	0	2019/12/31
1965/5/27	49	1	1	128	2014/4/1	2014/8/7	1	0	1	0	0	1	24.85907	71	169	440	7.8	160	159	99	2.23	3.18	5.45	24.1	20.7	11.4	0	0	0	2019/12/31
1955/2/10	60	1	2	35	2014/7/4	2014/8/8	1	0	0	0	0	1	23.4375	60	160	247	3.6	105	149	59	0.78	3.26	5.95	20.6	16.4	15.8	0	0	0	2019/12/31
1988/1/6	27	1	1	77	2014/5/23	2014/8/8	1	0	0	0	0	2	19.95728	57	169	140	6.58	198	158	69	1.51	4.65	5.79	26.9	41.7	8.4	0	0	0	2019/12/31
1960/11/24	54	1	2	35	2014/7/4	2014/8/8	1	0	0	0	0	1	21.13886	64	174	520	7.32	339	147	81	0.95	6.5	1.8	17.2	23.5	15.1	0	0	0	2019/12/31
1987/6/22	27	1	2	56	2014/6/13	2014/8/8	2	0	1	0	0	1	29.66797	94	178	267	6.6	221	161	69	2.69	3.64	5.54	27.8	42.2	8.5	0	0	0	2019/12/31
1979/12/24	35	1	2	66	2014/6/6	2014/8/11	1	0	0	0	0	1	25	81	180	333	4.8	195	158	69	1.64	3.93	4.68	19.4	19.5	27.7	0	0	0	2019/12/31
1974/3/21	40	1	2	87	2014/5/16	2014/8/11	2	0	1	1	0	3	24.30249	77	178	87	6.3	199	114	91	3.9	4.28	4.84	25.5	43.5	8.2	0	0	0	2019/12/31
1986/11/23	28	2	1	397	2013/7/11	2014/8/12	3	0	0	0	0	1	25.40282	70	166	275	5.1	191	121	56	1.29	3.71	4.48	20.9	14.6	3.57	0	0	0	2019/12/31
1992/1/3	23	1	1	144	2014/3/21	2014/8/12	1	0	0	0	0	1	18.51852	60	180	374	5.7	220	163	71	0.97	4.57	5.82	21.7	14.6	19.6	0	0	0	2019/12/31
1981/4/8	33	1	2	146	2014/3/21	2014/8/14	1	0	0	0	0	1	20.0692	58	170	410	5.2	150	155	67	1.44	4.29	5.47	23.3	33.7	12.6	0	0	0	2019/12/31
1994/11/12	20	1	1	76	2014/5/30	2014/8/14	1	0	0	0	0	1	23.35564	74	178	370	6.7	163	162	63	0.95	3.05	4.41	17.2	14.6	9.6	0	0	0	2019/12/31
1984/11/25	30	1	1	507	2013/3/29	2014/8/18	1	0	0	0	0	1	25.38147	85	183	374	5.6	192	152	70	1.35	4.87	5.25	25.6	39.7	16.9	0	0	0	2019/12/31
1986/6/6	28	1	2	108	2014/5/9	2014/8/25	2	0	0	0	0	1	23.12062	70	174	535	4.9	184	157	77	1.17	4.32	5.09	31.1	42.5	10.5	0	0	0	2019/12/31
1979/3/7	35	1	2	3090	2006/3/10	2014/8/25	3	0	0	0	0	1	24.72518	74	173	330	9.2	119	150	58	1.38	3.85	5.02	58	63.2	15.2	0	0	0	2019/12/31
1987/8/21	27	1	1	108	2014/5/9	2014/8/25	1	0	0	0	0	1	20.2449	62	175	385	3.6	168	139	69	1.19	4.07	4.94	12.5	10.4	13.9	0	0	0	2019/12/31
1984/3/25	30	1	1	101	2014/5/20	2014/8/29	1	0	0	0	0	1	17.75568	55	176	435	5.58	146	164	74	0.78	4.22	5.81	21.5	16.6	11	0	0	0	2019/12/31
1982/10/22	32	1	2	80	2014/6/13	2014/9/1	1	0	0	0	0	1	19.49318	57	171	450	5.1	214	136	66	0.92	2.93	5.18	20	14.3	8.4	0	0	0	2019/12/31
1971/5/4	43	1	2	130	2014/4/25	2014/9/2	1	0	0	0	0	1	24.69136	80	180	191	4.1	119	154	75	3.24	3.61	5.29	23.7	30.4	19.1	0	0	0	2019/12/31
1986/11/24	28	1	1	89	2014/6/20	2014/9/17	1	0	0	0	1	2	23.67125	75	178	660	8.64	208	132	80	1.74	4.94	5.24	27.2	13.9	9.1	0	0	0	2019/12/31
1981/8/6	33	2	2	663	2012/11/23	2014/9/17	2	0	0	0	0	1	23.73324	60	159	499	5.4	116	129	52	0.69	4.3	5.1	18.9	17	9.9	0	0	0	2019/12/31
1959/3/12	56	1	2	61	2014/7/25	2014/9/24	1	0	0	0	0	1	22.05219	66	173	484	6.3	119	150	59	1.92	3.49	4.81	31.4	26.5	16	0	0	0	2019/12/31
1964/1/17	51	1	2	342	2013/10/17	2014/9/24	1	0	0	0	0	1	25.05931	75	173	300	5	161	139	64	1.87	4.19	5.97	42.2	34.4	12.1	0	0	0	2019/12/31
1991/4/1	23	1	1	1076	2011/10/14	2014/9/24	1	0	0	0	0	3	20.76125	60	170	47	5.3	200	118	72	3.57	4.45	5.7	19.6	35.3	6.4	0	0	0	2019/12/31
1946/12/3	68	1	2	76	2014/7/11	2014/9/25	2	0	0	0	1	1	19.26717	57	172	617	5.3	196	136	71	0.65	3.74	4.53	20.9	11.7	18.9	0	0	0	2019/12/31
1965/2/24	50	1	2	29	2014/8/27	2014/9/25	2	0	0	0	0	3	18.36547	50	165	16	6.9	163	142	59	1.91	3.58	6.91	17.6	34.7	8.1	0	0	0	2019/12/31
1979/5/26	35	1	1	63	2014/7/25	2014/9/26	1	0	0	0	0	2	27.68166	80	170	498	6.7	54	151	85	3.19	7.6	4.66	14.3	33.7	7.9	0	0	0	2019/12/31
1979/9/15	35	1	1	70	2014/7/18	2014/9/26	1	0	0	0	0	3	22.99262	77	183	199	2.9	45	117	58	2.19	3.77	4.53	55.9	147.1	5.8	0	0	0	2019/12/31
1963/1/11	52	1	2	21	2014/9/5	2014/9/26	2	0	0	1	0	3	21.79945	66	174	331	5.66	211	112	64	1.68	2.78	5.12	23.1	19.6	7.2	0	0	0	2019/12/31
1972/12/23	42	1	1	30	2014/8/29	2014/9/28	1	0	0	0	0	1	21.22449	65	175	248	5.57	97	143	60	2.11	3.8	4.5	14	11	12.9	0	0	0	2019/12/31
1966/5/18	48	1	2	66	2014/7/25	2014/9/29	1	0	0	0	0	1	24.56747	71	170	288	6.5	215	154	87	1.59	7.06	6.6	16	54	13	0	0	0	2019/12/31
1990/10/15	24	1	1	33	2014/8/27	2014/9/29	1	0	0	1	1	3	17.37445	52	173	232	3.49	100	101	99	1.28	2.59	4.7	11	7.2	8.4	0	0	0	2019/12/31
1986/5/18	28	1	1	181	2014/4/1	2014/9/29	1	0	1	0	0	1	20.41522	59	170	509	6.5	214	160	66	1.51	3.12	5.2	14.7	12.6	13.4	0	0	0	2019/12/31
1976/8/6	38	1	2	2047	2009/2/20	2014/9/29	1	0	0	0	0	2	25.35154	75	172	105	2.58	155	132	84	0.76	4.12	4.54	36.7	52.7	7.9	0	0	0	2019/12/31
1960/11/22	54	1	1	33	2014/9/5	2014/10/8	1	0	0	0	0	3	22.9819	72	177	361	5.19	333	126	84	2.28	4.28	8.86	21.2	26.2	5.9	0	0	0	2019/12/31
1996/5/14	18	1	1	93	2014/7/7	2014/10/8	1	0	0	0	0	1	25.79592	79	175	406	5.3	163	153	64.3	0.9	3.17	5.52	14.8	11.2	9.9	0	0	0	2019/12/31
1994/5/30	20	1	1	51	2014/8/18	2014/10/8	1	0	1	0	0	2	21.22449	65	175	407	5.51	271	139	66	1.2	3.63	3.73	13.1	12.4	10.5	0	0	0	2019/12/31
1978/1/12	37	1	1	1251	2011/5/6	2014/10/8	2	0	0	1	0	3	18.28678	51	167	216	1.98	101	98	18	2.57	4.33	4.6	101.1	67.7	9	0	0	0	2019/12/31
1993/2/2	22	1	1	86	2014/7/14	2014/10/8	1	0	0	0	0	1	17.75568	55	176	476	4.4	244	142	70	1.19	3.72	3.9	17.6	14.1	11.3	0	0	0	2019/12/31
1985/12/29	29	1	1	19	2014/9/19	2014/10/8	1	0	0	0	0	2	20.54989	58	168	176	6.6	496	123	83	2.21	3.84	6.08	17.4	26.5	10.2	0	0	0	2019/12/31
1971/9/26	43	1	2	26	2014/9/12	2014/10/8	1	0	0	0	0	1	19.48696	55	168	201	5.3	114	139	72	1.18	3.72	6.06	16.5	10.7	5.7	0	0	0	2019/12/31
1991/4/1	24	1	1	55	2014/8/14	2014/10/8	1	0	0	0	0	1	23.04688	59	160	547	5.1	156	153	83	1.65	3.14	6.56	23	21.9	7.6	0	0	0	2019/12/31
1972/2/13	43	2	2	33	2014/9/5	2014/10/8	2	0	0	1	0	3	25.80645	62	155	76	2	41	107	79	1.22	4.11	4.89	66.6	57.7	6.6	0	0	0	2019/12/31
1962/9/14	52	1	2	180	2014/4/11	2014/10/8	2	0	0	0	0	2	23.18339	67	170	583	6.5	136	167	93	1.85	3.87	5.79	21.7	19.4	11.1	0	0	0	2019/12/31
1949/10/22	65	1	2	104	2014/6/27	2014/10/9	1	0	0	0	0	2	21.2585	60	168	468	5.7	148	122	74	0.77	4.91	5.35	28.9	29.8	15.4	0	0	1	2017/3/8
1951/4/14	64	1	2	223	2014/2/28	2014/10/9	1	0	0	0	1	1	20.0692	58	170	303	8.8	188	108	68	1.27	3.97	9.77	47.1	79.3	11.1	0	0	0	2019/12/31
1971/3/7	44	1	2	90	2014/7/11	2014/10/9	2	0	0	0	0	2	20.57143	63	175	165	5	123	157	81	2.94	4.5	8.48	17.9	21	11	0	0	0	2019/12/31
1985/10/7	29	1	1	167	2014/4/25	2014/10/9	1	0	1	0	0	2	20.71569	62	173	296	4.4	119	141	92	0.69	3.5	5.62	15	20	15	0	0	0	2019/12/31
1982/11/24	32	1	1	41	2014/8/29	2014/10/9	1	0	0	0	0	3	23.37473	80	185	251	6.1	208	162	74	5.31	4.46	5.31	24.1	36.4	8.9	0	0	0	2019/12/31
1987/6/3	27	1	1	62	2014/8/8	2014/10/9	1	0	0	0	1	1	20.76125	60	170	652	3.9	132	141	61	1.25	3.34	4.48	17	10.2	8.1	0	0	0	2019/12/31
1979/12/31	35	1	1	83	2014/7/18	2014/10/9	1	0	0	0	0	1	23.67125	75	178	537	7.73	229	160	61	2.28	4.94	5.75	36	62.4	6.8	0	0	0	2019/12/31
1987/8/27	27	1	1	273	2014/1/10	2014/10/10	1	0	0	0	0	1	19.36983	60	176	292	7.7	182	144	60	1.05	3.39	5.02	15.2	12.4	7.9	0	0	0	2019/12/31
1968/5/2	46	1	2	49	2014/8/22	2014/10/10	2	0	0	0	0	1	22.72044	68	173	324	4.2	67	152	82	3.26	3.98	5.21	72.4	37.3	28.7	0	0	0	2019/12/31
1976/7/30	38	1	2	119	2014/6/13	2014/10/10	2	0	0	0	0	1	19.48738	59	174	467	5.2	116	157	70	0.78	4.33	4.85	16.7	12.5	14.3	0	0	0	2019/12/31
1991/2/25	24	1	1	140	2014/5/23	2014/10/10	1	0	0	0	0	1	18.71095	56	173	505	5.7	169	150	77	1.1	3.75	4.51	19.2	17.5	13.9	0	0	0	2019/12/31
1986/4/16	29	1	1	84	2014/7/18	2014/10/10	1	0	0	0	0	1	20.28123	60	172	471	6.3	188	145	86	0.95	3.02	4.21	22.1	38	10	0	0	0	2019/12/31
1986/5/11	28	1	2	73	2014/8/8	2014/10/20	1	0	0	0	0	3	18.1662	55	174	59	3.17	202	138	63	0.93	3.86	4.53	13	11.4	8.6	0	0	0	2019/12/31
1965/6/21	49	2	2	52	2014/8/22	2014/10/13	2	0	0	0	1	3	23.49524	55	153	69	3.1	117	129	45	8.87	4.55	5.89	59.2	51.4	13.4	0	0	0	2019/12/31
1979/2/6	36	1	2	73	2014/8/1	2014/10/13	1	0	0	0	0	1	25.60554	74	170	277	5.5	151	147	66	1.57	3.41	5.68	16.8	15.9	8.8	0	0	0	2019/12/31
1993/7/18	21	1	1	66	2014/8/8	2014/10/13	1	0	0	0	0	1	24.65591	79	179	236	5.51	205	161	73	0.79	4.19	5.1	20	15	8	0	0	0	2019/12/31
1991/7/4	23	1	1	73	2014/8/1	2014/10/13	1	0	0	1	0	1	21.22001	75	188	446	4.7	210	151	69	1.89	3.32	4.63	22	22.5	12.3	0	0	0	2019/12/31
1957/12/16	57	1	2	52	2014/8/22	2014/10/13	1	0	0	1	0	2	21.55102	66	175	298	3.8	175	157	81	3.9	3.55	5.52	24.4	29.1	9.1	0	0	0	2019/12/31
1987/10/15	27	1	1	81	2014/7/25	2014/10/14	1	0	0	0	0	1	19.37716	56	170	297	6.05	158	136	72	0.75	5.3	5.09	22	32.4	9.7	0	0	0	2019/12/31
1989/9/20	25	1	1	116	2014/6/20	2014/10/14	1	0	0	0	0	3	23.93899	70	171	126	3.05	137	144	70	1.53	3.37	5.19	20	29.8	9.8	0	0	0	2019/12/31
1981/2/16	34	1	1	243	2014/2/14	2014/10/15	1	0	0	0	0	1	19.15119	56	171	440	5.77	153	153	98	1.2	3.05	5.58	20.3	12.3	18	1	0	0	2019/12/31
1958/12/28	56	1	2	40	2014/9/5	2014/10/15	1	0	0	0	0	1	24.09297	68	168	425	3.49	142	134	85	1.28	4.32	8.07	15.8	11.5	11.9	0	0	0	2019/12/31
1952/10/12	62	1	2	55	2014/8/22	2014/10/16	1	0	0	0	0	2	19.83471	54	165	163	3.7	167	114	67	1.31	3.66	5.33	23.4	16.9	10.5	0	0	0	2019/12/31
1996/5/30	18	1	1	183	2014/4/16	2014/10/16	1	0	0	0	0	1	16.22499	48	172	508	6.4	249	148	76	0.88	2.86	4.72	20.9	13.2	9.5	0	0	0	2019/12/31
1994/5/16	20	1	1	66	2014/8/11	2014/10/16	1	0	0	0	0	1	17.28395	56	180	279	4.9	217	145	73	0.78	4.46	5.43	16.3	13.8	11.3	0	0	0	2019/12/31
1957/11/5	57	1	1	146	2014/5/23	2014/10/16	2	0	0	0	0	1	22.05805	63	169	210	6.02	213	157	68	3.16	4.67	8.28	24.7	20.8	25.5	0	0	0	2019/12/31
1958/10/30	56	1	2	174	2014/4/25	2014/10/16	2	0	1	0	0	1	27.68166	80	170	465	6.7	218	160	94	2.25	4.6	7.59	24.6	25.5	22.5	0	0	0	2019/12/31
1992/5/24	22	1	1	97	2014/7/11	2014/10/16	1	0	0	0	0	1	17.09928	50	171	419	4.5	124	143	68	1.04	2.87	4.69	18.8	12.1	20.5	0	0	0	2019/12/31
1988/10/7	26	1	1	83	2014/7/25	2014/10/16	1	0	1	0	0	1	19.36983	60	176	225	4.4	158	147	60	1.17	6.08	4.66	17.6	25	8	0	0	0	2019/12/31
1932/3/5	83	1	2	76	2014/8/1	2014/10/16	2	0	0	0	1	2	28.02768	81	170	186	7.4	180	135	89	1.29	4.19	5.91	23.3	11.1	14.1	0	0	0	2019/12/31
1988/5/6	26	1	1	90	2014/7/18	2014/10/16	1	0	0	0	0	1	22.40879	71	178	414	6.5	187	148	76	2.13	3.18	5.41	22.3	22.6	15.1	0	0	0	2019/12/31
1991/2/5	24	1	1	183	2014/4/16	2014/10/16	1	0	0	0	0	1	18.92915	56	172	384	5.4	175	142	81	1.63	3.87	4.95	13	9.4	11.9	0	0	0	2019/12/31
1960/12/24	54	1	2	98	2014/7/11	2014/10/17	1	0	0	0	1	2	22.67995	61	164	353	8.55	137	146	112	2.28	3.09	6.4	25.2	24.9	19.3	0	0	0	2019/12/31
1990/11/6	24	1	1	84	2014/7/25	2014/10/17	1	0	1	0	0	2	19.70796	66	183	307	4.62	200	156	75	1.09	3.98	4.33	15.9	15.1	13.5	0	0	0	2019/12/31
1975/5/14	39	1	2	98	2014/7/11	2014/10/17	1	0	0	0	0	1	26.42357	80	174	399	5.5	226	147	84	1.04	3.79	5.22	22.1	17.3	11.9	0	0	0	2019/12/31
1986/3/20	29	1	1	98	2014/7/11	2014/10/17	1	0	0	0	0	1	20.95727	62	172	282	4.7	178	159	74	0.99	3.81	4.95	17	13.2	15.1	0	0	0	2019/12/31
1982/5/17	32	1	1	91	2014/7/18	2014/10/17	1	0	0	0	0	2	16.52893	45	165	301	5.51	164	129	73	1.26	3.04	3.91	20.6	11.2	5.6	0	0	0	2019/12/31
1963/5/30	51	1	1	70	2014/8/8	2014/10/17	1	0	0	0	0	2	21.79931	63	170	294	4.6	126	131	65	0.77	5.58	4.72	15.3	11.3	12.1	0	0	0	2019/12/31
1982/10/25	32	1	1	864	2012/6/8	2014/10/20	1	0	0	0	0	1	25.08651	72.5	170	461	5.3	220	147	69	2.21	3.59	5.49	17.5	22.7	14.4	0	0	0	2019/12/31
1985/3/5	30	1	1	73	2014/8/8	2014/10/20	1	0	0	0	0	1	23.12062	70	174	443	5.4	186	144	75	1.47	3.35	5.16	28.5	40.1	7.7	0	0	0	2019/12/31
1966/7/27	48	1	2	980	2012/2/13	2014/10/20	1	0	0	0	1	1	23.87511	65	165	350	3.6	138	15.9	94	1.23	4.34	5.94	27	30	15.9	0	0	0	2019/12/31
1986/7/23	28	1	2	67	2014/8/14	2014/10/20	2	0	0	0	0	1	23.66144	70	172	413	4.8	160	159	73	1.21	3.51	5.24	25.7	37.3	10.7	0	0	0	2019/12/31
1990/9/28	24	1	1	106	2014/7/7	2014/10/21	1	0	0	0	0	2	18.1662	55	174	531	5.2	157	167	81	1.4	4.06	5.06	20.5	17.2	22.3	0	0	0	2019/12/31
1991/2/28	24	1	1	250	2014/2/13	2014/10/21	1	0	0	0	0	2	23.3564	67.5	170	462	4.7	231	158	71	0.77	4.14	5.61	17.9	17.7	14.4	0	0	0	2019/12/31
1991/7/27	23	1	1	66	2014/8/18	2014/10/23	1	0	0	0	0	1	18.68512	54	170	235	4.3	167	144	73	0.98	4.24	3.78	23.8	21.4	14.5	0	0	0	2019/12/31
1967/8/16	47	1	2	286	2014/1/10	2014/10/23	1	0	0	0	0	1	23.66144	70	172	305	6.87	186	137	71	1.49	4.22	5.36	23.6	25.8	4.1	0	0	0	2019/12/31
1954/1/3	61	1	2	76	2014/8/8	2014/10/23	2	0	0	0	0	1	24.22145	70	170	265	5.7	135	143	88	1.02	5.15	5.44	19	17	11.1	0	0	0	2019/12/31
1978/12/6	36	1	2	1046	2011/12/12	2014/10/23	2	0	0	0	0	1	24.22145	70	170	395	4.1	104	132	63	1.48	3.2	5.11	38.9	60.6	14.6	1	0	0	2019/12/31
1979/8/2	35	1	1	111	2014/7/4	2014/10/23	1	0	0	0	0	1	27.54821	75	165	290	5.8	28	142	61	2.19	4.42	6.77	24.9	32.4	19.1	0	0	0	2019/12/31
1980/8/20	34	1	2	90	2014/7/25	2014/10/23	1	0	0	0	0	1	22.20408	68	175	612	6.4	174	162	87	1.65	4.53	4.19	19.2	30.6	9.9	0	0	0	2019/12/31
1988/5/23	26	1	2	790	2012/8/24	2014/10/23	1	0	0	0	0	2	20.19558	57	168	170	4	132	141	90	1.61	2.94	4.95	14.9	18.1	11.6	0	0	0	2019/12/31
1983/12/21	31	1	1	67	2014/8/18	2014/10/24	1	0	0	0	0	1	21.38594	67	177	407	5.46	158	152	73	1.13	4.51	4.28	19.2	14.4	11.9	0	0	0	2019/12/31
1969/8/19	45	1	2	35	2014/9/19	2014/10/24	2	0	0	0	0	3	20.56933	56	165	208	4.23	218	128	84	0.69	4.18	4.67	16.2	14.9	4.9	0	0	0	2019/12/31
1986/1/20	29	1	1	63	2014/8/22	2014/10/24	1	0	0	0	0	1	21.23057	53	158	409	5.1	119	147	88	1.3	4.92	5.95	19.4	19.7	9.1	0	0	0	2019/12/31
1990/7/28	24	1	1	80	2014/8/8	2014/10/27	1	0	0	0	0	1	20.89796	64	175	420	8.8	251	156	85	0.89	3.8	4.31	18	19.8	13.7	0	0	0	2019/12/31
1966/3/3	49	1	2	40	2014/9/19	2014/10/29	1	0	0	1	0	3	22.75831	65	169	486	1.9	98	112	83	2.23	4.95	5.99	21	22.5	4.3	0	0	0	2019/12/31
1989/6/2	25	1	1	54	2014/9/5	2014/10/29	1	1	0	1	0	1	16.84503	51	174	456	4.63	201	137	53	0.74	5.23	3.5	21.4	22.4	12.1	0	0	0	2019/12/31
1971/6/3	43	1	2	236	2014/3/7	2014/10/29	2	0	0	0	1	3	17.40484	50.3	170	313	3.93	287	102	63	0.78	2.35	5.29	50.7	24.1	5.8	0	0	0	2019/12/31
1988/1/28	27	1	2	47	2014/9/12	2014/10/29	1	0	1	1	0	2	18.72601	60	179	210	4.7	128	147	61	1.85	5.19	4.73	12.9	13.3	10.2	0	0	0	2019/12/31
1974/10/4	40	1	2	63	2014/8/27	2014/10/29	2	0	1	1	1	1	19.84066	65	181	955	6.4	227	151	68	1.52	3.95	4.95	16.6	22.6	10.6	0	0	0	2019/12/31
1979/8/13	35	1	2	19	2014/10/10	2014/10/29	1	0	0	0	0	3	24.08822	64	163	167	5.4	138	165	79	1.97	4.05	5.43	16.6	11.3	12.4	0	0	0	2019/12/31
1983/9/24	31	1	1	20	2014/10/10	2014/10/30	2	0	0	1	0	3	18.11375	60	182	279	3.11	273	148	69	1.88	5.07	6.08	22.7	10.4	5.5	0	0	0	2019/12/31
1989/5/15	25	1	1	19	2014/10/10	2014/10/29	2	0	0	1	0	3	17.96875	46	160	225	4.7	81	136	80	1.6	4.99	5.08	35.4	45.5	5.7	0	0	0	2019/12/31
1986/10/4	28	1	1	13	2014/10/17	2014/10/30	1	0	0	0	0	1	24.81633	76	175	319	5.29	138	171	88	0.87	2.89	5.21	19.5	19.6	13.4	0	0	0	2019/12/31
1963/9/22	51	1	2	90	2014/8/1	2014/10/30	2	0	1	1	0	2	23.32342	69	172	515	4.75	160	142	62	1.62	4.09	5.28	29.4	22.3	8.4	0	0	0	2019/12/31
1989/1/29	26	1	1	224	2014/3/21	2014/10/31	2	0	1	1	0	3	18.28571	56	175	220	5.3	173	121	62	0.8	3.74	4.84	12	7.9	10.3	0	0	0	2019/12/31
1992/7/19	22	1	1	51	2014/9/10	2014/10/31	1	0	0	0	1	1	20.0796	56	167	354	5.22	232	154	81	1.02	4.32	4.13	16.8	13.8	15.8	0	0	0	2019/12/31
1988/10/12	26	1	1	66	2014/8/26	2014/10/31	1	0	0	0	0	1	24.03171	77	179	349	5.1	121	159	72	3.14	4.28	4.5	18.2	19.9	12.1	0	0	0	2019/12/31
1961/11/17	53	1	2	308	2013/12/27	2014/10/31	1	0	1	0	1	2	24.93372	79	178	229	7.96	169	159	72	5.25	4.27	5.28	15.9	15.4	15	0	0	0	2019/12/31
1989/7/5	25	1	1	42	2014/9/19	2014/10/31	1	0	0	0	0	1	19.48738	59	174	417	4.72	141	153	72	0.65	3.99	5.83	16.7	15.5	12.4	0	0	0	2019/12/31
1981/3/5	34	2	2	109	2014/7/14	2014/10/31	3	0	0	0	0	1	25.77778	58	150	459	5.87	199	134	51	1.35	4.27	5.58	18.3	9.4	12.7	0	0	0	2019/12/31
1990/12/15	24	1	1	59	2014/9/5	2014/11/3	1	0	0	1	0	1	20.04745	60	173	339	6.68	211	44	73	0.93	4.35	5.2	20.6	16.8	12.8	0	0	0	2019/12/31
1988/12/16	26	1	1	94	2014/8/1	2014/11/3	1	0	1	1	0	2	20.41522	59	170	446	6.13	288	151	85	0.75	5.28	4.96	20.7	14.3	9.6	0	0	0	2019/12/31
1990/2/16	25	2	1	167	2014/5/20	2014/11/3	2	0	0	0	0	1	24.97704	68	165	598	14.8	271	92	46	0.8	4.08	3.32	17.3	5.6	9.5	0	0	0	2019/12/31
1958/4/13	57	1	2	38	2014/9/26	2014/11/3	1	1	0	0	0	1	25.35154	75	172	363	5.6	138	136	54	2.5	4.56	11.21	28	45.6	5.7	0	0	0	2019/12/31
1992/11/10	22	1	1	1020	2012/1/18	2014/11/3	1	0	0	0	0	1	16.609	48	170	350	6.4	212	153	67	1.45	3.25	5.83	19.6	21	8.2	0	0	0	2019/12/31
1983/2/8	32	1	1	68	2014/8/27	2014/11/3	1	0	0	0	0	1	20.28123	60	172	603	5.6	177	150	68	0.86	4.16	5.34	24	43.7	8	0	0	0	2019/12/31
1984/1/19	31	1	1	68	2014/8/27	2014/11/3	1	0	0	0	0	1	19.88385	63	178	568	5.33	152	149	56	0.95	4.26	5.03	20.6	22.3	10.4	0	0	0	2019/12/31
1993/2/26	22	1	1	66	2014/8/29	2014/11/3	1	0	0	0	0	1	18.28571	56	175	473	8.54	270	159	61	1.48	3.64	4.36	17.4	15.9	11.9	0	0	0	2019/12/31
1987/10/23	27	1	1	102	2014/7/25	2014/11/4	1	0	0	0	0	1	22.81639	67.5	172	392	3.8	176	131	66	1	2.75	5.1	41.2	57.1	7.7	0	0	0	2019/12/31
1991/2/14	24	1	1	278	2014/1/30	2014/11/4	2	0	0	0	0	1	18.0427	54	173	270	9.66	176	157	79	0.8	3.93	5.27	18.1	15.3	21.2	0	0	0	2019/12/31
1990/5/12	24	1	1	53	2014/9/12	2014/11/4	1	0	1	0	0	1	19.03114	55	170	510	6.42	237	144	68	0.78	4.74	5.16	14.9	22.4	8.5	0	0	0	2019/12/31
1969/4/1	46	1	2	88	2014/8/8	2014/11/4	2	0	0	0	0	1	18.92915	56	172	600	4.9	138	159	72	0.95	3.19	5.18	20	18	12.6	0	0	0	2019/12/31
1980/11/23	34	1	1	158	2014/5/31	2014/11/5	1	0	0	0	0	1	19.88385	63	178	405	6.48	208	141	59	1.12	4.35	4.89	26.2	24.8	10.4	0	0	0	2019/12/31
1953/9/12	61	1	2	368	2013/11/8	2014/11/11	1	0	0	0	1	1	26.6436	77	170	394	4.9	149	150	55	4.05	6.24	5.62	18.1	25.1	7.9	0	0	0	2019/12/31
1986/8/19	28	1	1	47	2014/9/26	2014/11/12	3	0	0	0	0	1	20.28651	65	179	261	5.35	165	140	64	1.06	3.73	5.48	23.7	45.2	5.9	0	0	0	2019/12/31
1987/12/1	27	1	1	15	2014/11/9	2014/11/24	1	0	0	0	0	1	27.04164	80	172	838	6.8	179	158	88	4.25	5.62	5.5	23.4	37.8	8.1	0	0	0	2019/12/31
1964/8/24	50	1	2	74	2014/9/12	2014/11/25	1	0	0	0	1	2	21.97134	65	172	128	3.9	221	141	75	2.35	3.22	5.57	24.2	25.6	12.4	0	0	0	2019/12/31
1992/7/5	22	1	1	26	2014/10/31	2014/11/26	1	0	0	0	0	1	20.76125	60	170	270	3.74	173	164	82	0.35	2.79	5.1	21.3	23.6	8.3	0	0	0	2019/12/31
1973/6/23	41	1	2	1545	2010/9/3	2014/11/26	1	0	0	0	0	1	25.01352	74	172	497	6.2	164	145	79	0.95	3.99	5.4	27.6	29.5	22.3	0	0	0	2019/12/31
1988/5/27	27	1	1	33	2014/10/24	2014/11/26	1	0	0	0	0	2	25.90431	83	179	223	5.79	194	171	68	1.97	4.35	5.34	19.2	25.5	37.1	0	0	0	2019/12/31
1985/3/29	30	1	1	979	2012/3/22	2014/11/26	1	0	0	0	0	1	21.2585	60	168	700	6.9	152	159	75	1.21	3.23	4.72	17.9	12.6	12.5	0	0	0	2019/12/31
1985/10/8	29	1	1	75	2014/9/12	2014/11/26	2	0	0	0	0	1	21.88708	64	171	340	6.44	253	149	88	0.85	4.53	5.17	19.3	23.6	19.1	0	0	0	2019/12/31
1986/1/23	29	1	1	388	2013/11/8	2014/12/1	1	0	0	0	0	1	24.69136	80	180	287	3.6	159	161	74	1.61	3.71	4.83	28.5	45.4	12.2	0	0	0	2019/12/31
1977/11/11	37	1	2	74	2014/9/19	2014/12/2	2	0	1	0	1	3	29.74581	88	172	518	5.93	240	144	75	2.05	4.25	6.01	30.5	59.2	17.2	0	0	0	2019/12/31
1961/12/29	53	1	2	46	2014/10/17	2014/12/2	1	0	0	0	0	2	20.38157	61	173	220	4.1	137	158	83	1	3.59	5.89	23	23.1	20.1	0	0	0	2019/12/31
1962/2/8	53	1	2	39	2014/10/24	2014/12/2	2	0	0	0	0	1	21.46915	65	174	213	5.2	156	148	74	NA	NA	5.31	20.4	14.5	9.6	0	0	1	2014/12/17
1975/8/26	39	1	2	228	2014/4/18	2014/12/2	2	0	1	0	0	2	21.84701	70	179	172	4.05	244	160	65	1.54	4.1	5.22	34	33.1	7.1	0	0	0	2019/12/31
1984/8/21	30	1	1	69	2014/9/24	2014/12/2	1	0	0	0	0	2	21.00767	60	169	103	3.54	94	108	67	0.53	3.19	5.04	19.1	13.8	8.3	0	0	0	2019/12/31
1963/1/11	52	1	1	39	2014/10/24	2014/12/2	1	0	0	0	0	3	25.24934	80	178	55	2.9	108	112	55	0.91	2.42	4.44	104.6	88.2	23.8	0	0	0	2019/12/31
1972/6/9	43	1	2	67	2014/9/26	2014/12/2	1	0	0	0	0	1	24.69136	80	180	799	3.16	129	158	56	6.05	3.83	5.3	68.3	61.6	19.5	0	0	0	2019/12/31
1982/9/8	32	1	1	67	2014/9/26	2014/12/2	1	0	1	0	0	1	30.11938	82	165	291	6.07	161	163	75	1.36	3.27	5.36	16.2	16.1	13	0	0	0	2019/12/31
1963/1/5	52	1	2	26	2014/11/7	2014/12/3	1	0	0	1	0	1	26.72993	80	173	810	7.16	148	169	80	1.54	5.1	5.02	33.6	32.2	18.7	0	0	0	2019/12/31
1988/11/15	26	1	1	19	2014/11/14	2014/12/3	1	0	1	0	0	2	18.41565	61	182	245	4.46	149	152	83	0.81	4.66	5	17.3	18.2	11.5	0	0	0	2019/12/31
1973/10/1	41	1	2	159	2014/6/27	2014/12/3	1	0	0	0	0	1	25.53545	80	177	947	8.34	205	154	74	0.83	5.11	6.12	20.4	26.9	25.1	0	0	0	2019/12/31
1973/10/9	41	1	2	22	2014/11/11	2014/12/3	1	0	1	0	0	1	24.4898	75	175	424	4.08	226	158	99	2.28	5.54	5.42	15.4	21.5	15.1	0	0	0	2019/12/31
1993/8/16	21	1	1	124	2014/8/1	2014/12/3	1	0	0	0	0	1	20.41522	59	170	510	7.42	215	152	47	0.84	4.13	4.98	20.1	13	10.5	0	0	0	2019/12/31
1960/7/2	54	1	2	47	2014/10/17	2014/12/3	1	0	1	1	0	3	18.20665	52	169	515	5.2	176	85	52	1.19	3.39	4.15	124.3	140.7	5.3	0	0	0	2019/12/31
1986/10/15	28	1	1	12	2014/11/21	2014/12/3	2	0	1	1	0	3	20.3125	52	160	574	1.51	240	114	67	2.35	5.11	5.67	26.4	102.1	15.4	0	0	0	2019/12/31
1986/4/19	29	1	2	34	2014/10/31	2014/12/4	1	0	0	0	0	1	21.36687	70	181	315	6.08	214	150	70	1.4	4.37	5.5	12.7	7.8	13.5	0	0	0	2019/12/31
1985/11/18	29	1	2	83	2014/9/12	2014/12/4	1	0	1	0	0	1	24.6755	73	172	308	5.83	222	145	65	0.94	5.16	5.17	21.1	43.5	14.9	0	0	0	2019/12/31
1968/1/31	47	1	1	2393	2008/5/16	2014/12/4	1	0	1	0	0	1	18.36547	50	165	2	6.9	116	108	63	2.04	4.6	4.23	49.1	9.4	7.5	0	0	1	2015/2/11
1988/11/10	26	1	1	99	2014/8/27	2014/12/4	1	0	0	0	0	1	18.31446	60	181	390	4.64	146	148	73	0.87	3.94	5.52	28.9	49.6	9.9	0	0	0	2019/12/31
1963/5/25	52	1	2	259	2014/3/21	2014/12/5	1	0	0	0	0	1	23.03005	65	168	347	4.4	114	143	85	0.96	4.93	5.34	24	25.5	7.9	0	0	0	2019/12/31
1966/8/21	48	1	2	35	2014/10/31	2014/12/5	1	0	0	0	0	1	26.06168	78	173	463	5.4	155	160	66	0.92	4.66	6.69	22.1	26.6	11.5	0	0	0	2019/12/31
1968/5/4	47	1	2	49	2014/10/17	2014/12/5	1	0	0	0	0	1	21.96459	66.5	174	438	3.49	153	120	53	1.16	3.1	5.54	17.9	13.5	4.4	0	0	0	2019/12/31
1989/4/21	26	1	1	1092	2011/12/9	2014/12/5	1	0	0	0	0	1	25.53545	80	177	335	6.75	226	156	86	0.74	5.59	5.91	18.5	18.9	13.2	0	0	0	2019/12/31
1991/12/16	23	1	1	409	2013/10/25	2014/12/8	2	0	1	0	0	1	17.11002	53	176	318	5.17	180	150	54	1.24	2.98	4.97	21.9	9.8	6.6	0	0	0	2019/12/31
1964/10/11	50	1	2	192	2014/5/30	2014/12/8	2	0	0	0	0	1	20.76125	60	170	375	4.81	196	136	88	2.75	4.6	6.5	39.5	46.6	12.2	0	0	1	2015/2/2
1972/2/1	43	1	2	52	2014/10/17	2014/12/8	2	0	0	0	0	1	20.95727	62	172	444	5.07	192	159	63	0.99	5.09	5.25	13.6	19.1	14.3	0	0	0	2019/12/31
1994/9/26	20	1	1	600	2013/4/17	2014/12/8	1	0	0	0	0	1	15.4321	50	180	324	6.06	152	164	58	1.42	3.94	4.71	18	13.1	6.8	0	0	0	2019/12/31
1985/2/15	30	1	1	52	2014/10/17	2014/12/8	1	0	0	0	0	3	18.25311	54	172	95	4	208	140	66	1.46	3.91	6.41	24.4	31	12	0	0	0	2019/12/31
1957/2/19	58	1	1	1110	2011/11/24	2014/12/8	1	0	1	0	0	1	21.46915	65	174	566	9.01	146	154	90	2.31	3.8	7.68	24	28.1	10.5	0	0	0	2019/12/31
1989/8/19	25	1	1	193	2014/5/31	2014/12/10	1	0	0	0	0	1	23.52941	68	170	385	5.11	260	151	67	1.28	3.38	5.79	20.6	18.7	19.9	0	0	0	2019/12/31
1993/10/22	21	1	1	33	2014/11/7	2014/12/10	1	0	0	0	0	1	17.99308	52	170	266	8.05	298	150	65	0.63	3.74	5.64	20.9	15.5	8	0	0	0	2019/12/31
1990/10/26	24	1	1	89	2014/9/12	2014/12/10	1	0	0	0	0	1	29.06574	84	170	499	8.98	285	164	74	0.9	4.19	5.17	13.7	16.2	6.5	0	0	0	2019/12/31
1961/6/24	53	1	2	467	2013/8/30	2014/12/10	1	0	0	0	0	2	24.15882	69	169	163	5.45	196	151	67	1.86	4.12	6.15	33.2	45.4	16.1	0	0	0	2019/12/31
1974/6/16	41	1	2	26	2014/11/14	2014/12/10	2	0	0	0	0	3	25.25952	73	170	38	3.24	87	110	71	1.55	2.11	4.75	15	9.4	5.2	0	0	0	2019/12/31
1984/10/5	30	1	2	29	2014/11/11	2014/12/10	1	0	0	0	0	1	25.38427	72.5	169	313	5.55	247	158	73	1.06	5.29	5.12	17.1	12.8	10.2	0	0	0	2019/12/31
1964/4/24	51	1	2	47	2014/10/24	2014/12/10	1	0	0	0	0	1	22.64738	67	172	237	3.56	160	159	63	1.21	4.68	5.34	19.9	20.9	17	0	0	0	2019/12/31
1945/2/18	70	1	2	40	2014/10/31	2014/12/10	1	0	0	0	0	1	26.72993	80	173	985	4.34	128	150	73	2.81	4.13	8.8	17	14.6	15.7	0	0	0	2019/12/31
1977/12/24	37	1	2	47	2014/10/24	2014/12/10	1	0	0	0	0	2	24.22145	70	170	296	8.31	159	163	67	1.28	3.79	4.85	19.8	16.3	11.9	0	0	0	2019/12/31
1963/7/7	51	2	2	37	2014/11/3	2014/12/10	2	0	0	0	0	3	18.28989	48	162	205	2.8	89	104	55	1.46	2.77	5.68	30.7	14.3	9.9	0	0	0	2019/12/31
1986/3/20	29	1	1	154	2014/7/10	2014/12/11	1	0	0	0	0	1	17.71542	50	168	696	6.8	232	153	80	0.9	5.09	5.72	22.9	19	7.6	0	0	0	2019/12/31
1978/7/18	36	1	1	40	2014/11/7	2014/12/17	1	0	0	0	0	1	24.09297	68	168	336	4.67	211	147	100	1.33	4.9	4.56	18.7	15.2	12.1	0	0	0	2019/12/31
1986/10/14	28	1	1	61	2014/10/17	2014/12/17	1	1	0	0	0	1	21.14632	67	178	283	5.15	173	149	69	0.68	3.09	5.13	21.3	16.7	27.6	0	0	0	2019/12/31
1987/9/20	27	1	1	48	2014/10/30	2014/12/17	1	0	0	0	0	1	20.28651	65	179	319	4.4	143	154	61	0.75	4.51	4.52	20	14.4	9.3	0	0	0	2019/12/31
1987/5/27	28	1	1	110	2014/8/29	2014/12/17	1	0	0	0	0	1	20.57143	63	175	358	8.79	270	147	72	0.76	3.75	5.01	16.9	12.8	17.4	0	0	0	2019/12/31
1968/1/5	47	1	2	33	2014/11/14	2014/12/17	1	0	0	0	0	3	22.53086	73	180	150	6.15	166	173	59	0.92	4.13	5.87	18.8	20.9	12.8	0	0	0	2019/12/31
1978/9/21	36	1	1	362	2013/12/20	2014/12/17	1	0	0	0	0	1	22.64738	67	172	145	5.71	195	157	64	1.01	4.49	5.6	20.4	25.8	17.2	0	0	0	2019/12/31
1940/12/23	74	1	2	19	2014/11/28	2014/12/17	1	0	0	0	0	1	23.12062	70	174	331	4.7	114	144	72	1.85	3.62	5.07	17.4	14.1	6.5	0	0	0	2019/12/31
1957/11/24	57	1	2	156	2014/7/14	2014/12/17	1	0	0	0	0	1	25.95156	75	170	429	5.62	140	147	65	1.66	3.77	5.11	21.5	20.8	8.6	0	0	1	2019/5/10
1994/9/21	20	1	1	131	2014/8/8	2014/12/17	1	0	0	0	0	1	22.05219	66	173	439	4.41	110	153	58	1.3	3.14	5.23	15.2	16.3	11.4	0	0	0	2019/12/31
1987/5/19	28	1	1	40	2014/11/7	2014/12/17	1	0	1	1	0	2	23.52941	68	170	339	5.85	168	154	60	1.09	4.67	4.98	26.6	31.7	13.6	0	0	0	2019/12/31
1991/7/25	23	1	1	741	2012/12/6	2014/12/17	1	0	0	0	0	3	19.72318	57	170	190	5.1	214	151	62	1.14	3.74	4.88	16.9	21.5	9.6	0	0	0	2019/12/31
1945/3/16	70	1	2	40	2014/11/7	2014/12/17	1	0	0	0	0	3	24.91508	75	173.5	303	5.21	123	165	79	1.35	3.82	5.89	22.2	24.2	12.1	0	0	0	2019/12/31
1983/9/11	31	1	2	54	2014/11/14	2015/1/7	2	0	0	0	0	1	26.77551	82	175	302	6.47	214	163	81	2.08	4.48	5.24	7.4	19.3	13	0	0	0	2019/12/31
1975/1/9	40	1	2	117	2014/9/5	2014/12/31	1	0	0	0	0	3	22.12974	67	174	138	6.01	171	127	78	1.88	3.4	5.26	19.3	21.4	9.9	0	0	0	2019/12/31
1989/5/21	26	1	1	145	2014/8/8	2014/12/31	1	0	0	0	0	1	23.93948	75	177	630	10.64	282	161	67	1.7	3.26	6.04	44.3	101.3	11.2	0	0	0	2019/12/31
1984/4/8	31	1	1	47	2014/11/7	2014/12/24	1	0	0	0	0	3	17.99816	49	165	270	5.4	420	143	75	1.68	4.05	4.54	40.9	30.7	4.1	0	0	0	2019/12/31
1985/11/2	29	1	1	1013	2012/3/16	2014/12/24	1	0	0	0	0	3	20.20202	55	165	251	4.98	302	133	68	0.74	4.91	4.84	47	69	5.9	0	0	0	2019/12/31
1955/6/7	60	1	2	40	2015/2/6	2015/3/18	2	1	0	0	0	3	18.1662	55	174	265	4.09	100	97	80	1.33	3.87	8.36	28.9	12.4	7	0	0	0	2019/12/31
1994/8/17	20	1	1	47	2014/11/7	2014/12/24	1	0	0	0	0	3	19.78997	62	177	315	4.6	183	144	78	0.91	3.47	5.03	18.2	18.9	19.7	0	0	0	2019/12/31
1994/11/14	20	1	1	103	2014/9/12	2014/12/24	1	0	0	0	0	1	17.30104	50	170	585	4.1	173	151	70	2.05	3.21	4.83	18.5	14.4	4.4	0	0	0	2019/12/31
1983/3/28	32	1	2	396	2013/11/22	2014/12/23	2	0	1	0	0	2	21.0772	56	163	448	4.03	162	136	57	0.99	3.41	5.87	17.3	16.6	14.7	0	0	0	2019/12/31
1967/3/16	48	1	1	74	2014/10/10	2014/12/23	1	0	1	0	0	2	19.59184	60	175	292	8.3	179	97	61	NA	NA	4.14	10.6	12.9	5.5	0	0	1	2015/5/3
1983/4/25	32	1	2	89	2014/9/26	2014/12/24	1	0	0	0	1	1	19.03114	55	170	256	5.46	178	140	66	0.7	4.19	5.19	16.6	13.2	7.1	0	0	0	2019/12/31
1955/11/30	59	1	2	89	2014/9/26	2014/12/24	2	0	0	0	0	1	25.90946	74	169	263	6.83	245	142	58	3.58	4.36	6.24	14.4	14.6	6.2	0	0	0	2019/12/31
1981/1/15	34	1	2	362	2013/12/27	2014/12/24	2	0	0	0	1	1	21.48438	55	160	280	4.37	247	161	74	0.84	4.8	4.53	17.8	15.7	12.7	0	0	0	2019/12/31
1968/9/20	46	1	2	432	2013/10/18	2014/12/24	1	0	0	0	0	1	25.25952	73	170	473	5.34	160	163	58	4.54	4.45	7.03	35.1	58.9	7.5	0	0	0	2019/12/31
1987/1/20	28	1	1	43	2014/11/11	2014/12/24	1	0	0	0	0	1	22.85714	70	175	234	4.82	145	152	73	0.79	4.07	5.49	18.5	19.7	10.7	0	0	0	2019/12/31
1984/4/2	31	1	1	259	2014/4/9	2014/12/24	1	0	0	0	0	1		NA	NA	386	3.27	225	152	69	0.74	3.75	5.24	17.3	14.5	13.3	0	0	0	2019/12/31
1992/4/16	23	1	1	85	2014/9/30	2014/12/24	1	0	0	0	0	1	28.07504	85	174	524	6.71	165	157	73	0.89	4.35	4.86	15	17.7	17.9	0	0	0	2019/12/31
1989/8/24	25	1	1	35	2014/11/21	2014/12/26	1	0	0	0	0	1	18.68512	54	170	383	7.87	188	178	67	0.52	4.58	5.49	15.5	15.9	8.9	0	0	0	2019/12/31
1991/7/31	23	1	1	17	2014/12/9	2014/12/26	1	0	0	0	0	1	19.66231	63	179	436	7.78	166	148	77	1.17	3.41	4.82	27.3	28	7.9	0	0	0	2019/12/31
1987/11/20	27	1	1	228	2014/5/12	2014/12/26	1	0	0	0	0	1	24.4418	74	174	638	5.86	201	160	78	1.43	4.09	5.79	30.6	38.6	9.2	0	0	0	2019/12/31
1994/4/14	21	1	1	14	2014/12/12	2014/12/26	1	0	1	0	0	2	22.75831	65	169	448	8.93	252	148	7.5	1.36	3.32	5.17	34.8	40.4	8.1	0	0	0	2019/12/31
1997/4/16	18	1	1	159	2014/9/5	2015/2/11	3	0	0	0	0	2	19.05197	50	162	300	6.85	257	127	40	1.43	2.38	5.1	25.3	7.5	7.5	0	0	1	2015/3/21
1964/3/28	51	1	2	35	2014/11/21	2014/12/26	1	0	0	0	0	1	28.65014	78	165	322	6.07	257	153	46	0.8	3.65	5.6	22.7	31.7	8.1	0	0	0	2019/12/31
1988/12/24	26	1	1	140	2014/8/8	2014/12/26	1	0	0	0	0	1	21.29529	63	172	304	5.42	210	140	73	0.73	3.17	4.61	20.7	15.4	28.2	0	0	0	2019/12/31
1981/1/27	34	1	2	38	2014/11/18	2014/12/26	1	0	0	0	0	1	20.20202	55	165	267	5.76	257	150	49	1.79	4.67	5.14	30.4	71.7	9.1	0	0	0	2019/12/31
1984/5/3	31	1	1	70	2014/10/17	2014/12/26	1	0	0	0	0	1	18.38171	52.5	169	376	4.74	156	150	63	1.14	3.53	5.32	17.9	16.1	16.5	0	0	0	2019/12/31
1987/8/17	27	1	1	47	2014/11/14	2014/12/31	1	0	0	0	0	1	18.61224	57	175	323	5.22	178	164	86	1.27	4.73	5.47	21	11.2	20.8	0	0	0	2019/12/31
1969/11/6	45	1	2	26	2014/12/5	2014/12/31	3	0	0	0	1	3	23.5102	72	175	82	2.43	107	153	60	2.56	4.86	4.99	21.2	22.9	11.4	0	0	0	2019/12/31
1985/9/14	29	1	1	40	2014/11/21	2014/12/31	1	0	0	0	0	1	20.47827	62	174	503	6.35	145	145	82	1	4.43	5.25	20.4	16.9	10.6	0	0	0	2019/12/31
1990/12/6	24	1	1	37	2014/11/24	2014/12/31	1	0	0	0	0	1	19.81768	60	174	420	6.97	282	172	81	1.09	4.5	5.1	19.7	25.3	12.2	0	0	0	2019/12/31
1966/6/30	49	1	2	43	2014/11/18	2014/12/31	1	0	0	0	0	1	25.18079	78	176	340	5.37	174	159	71	1.44	5.79	6.01	35.1	58.5	10.4	0	0	0	2019/12/31
1993/1/6	22	1	1	33	2014/11/28	2014/12/31	1	0	0	0	0	1	18.937	60	178	303	6.08	235	143	76	0.75	4.24	4.06	15.1	21.7	8.8	0	0	0	2019/12/31
1997/4/4	18	1	1	26	2014/12/5	2014/12/31	1	0	0	0	0	3	18.59113	55	172	225	5.33	212	144	65	3.21	3.9	2.13	40.4	43.4	13.3	0	0	0	2019/12/31
1978/9/2	36	1	1	61	2014/10/31	2014/12/31	1	0	0	0	0	1	18.58789	65	187	440	5.06	197	154	77	1.7	4.52	5.11	20.1	20.5	11.4	0	0	0	2019/12/31
1966/6/18	49	1	2	19	2014/12/12	2014/12/31	1	0	0	0	0	3	26.42357	80	174	163	6.08	221	137	71	1.36	4.73	4.32	20.4	25.4	11.2	0	0	0	2019/12/31
1985/1/27	30	1	1	5	2014/12/30	2015/1/4	1	0	0	0	0	1	17.30104	50	170	490	6.57	240	104	60	1.38	2.82	2.98	28.9	37.3	12.5	0	0	1	2015/1/20
1995/8/14	19	1	1	20	2014/12/16	2015/1/5	1	0	0	0	0	1	22.88221	72.5	178	335	3.82	231	155	67	0.75	16.2	5.07	19.4	13.1	16.2	0	0	0	2019/12/31
1962/10/4	52	1	2	30	2014/12/8	2015/1/7	2	0	0	0	0	2	21.6263	62.5	170	107	1.66	77	119	65	1.6	3.15	5.59	16	6.7	8.9	0	0	0	2019/12/31
1977/6/7	38	2	2	30	2014/12/8	2015/1/7	2	0	0	0	0	1	18.96193	51	164	224	4.13	164	135	43	0.8	3.56	4.68	16.6	7.8	5.6	0	0	0	2019/12/31
1993/9/10	21	1	1	30	2014/12/9	2015/1/8	1	0	0	0	0	1	23.93948	75	177	366	7.32	178	164	69	1.11	3.72	4.2	15	39.9	20.5	1	0	0	2019/12/31
1986/11/5	28	1	1	27	2014/12/12	2015/1/8	1	0	0	0	0	2	19.26531	59	175	161	4.22	223	156	66	1.42	5.94	4.51	13.3	12.8	10.9	1	0	0	2019/12/31
1995/8/14	19	1	1	112	2014/9/19	2015/1/9	1	0	0	0	0	1	19.71332	59	173	354	11.23	256	151	79	0.96	2.95	5.05	16.7	17.4	4.7	0	0	0	2019/12/31
1981/12/3	33	1	2	60	2014/11/21	2015/1/20	1	0	0	0	0	2	24.33748	72	172	164	6.86	195	157	67	0.9	3.39	5.16	18.4	25.9	9.2	0	0	0	2019/12/31
1994/2/12	21	1	1	36	2014/12/9	2015/1/14	1	0	0	0	0	1	16.90103	50	172	414	7.83	247	143	63	0.68	4.15	4.73	32.1	32	9.5	0	0	0	2019/12/31
1979/10/25	35	1	1	111	2014/9/30	2015/1/19	1	0	0	0	0	1	20.76125	60	170	414	5.97	199	151	63	1.59	3.53	5.25	87.8	182.7	7.9	0	0	0	2019/12/31
1993/6/17	22	1	1	172	2014/8/1	2015/1/20	1	0	0	0	0	1	17.95918	55	175	474	5.64	216	153	77	1.14	4.76	4.84	29.1	43.9	10.9	0	0	0	2019/12/31
1966/8/14	48	2	2	5	2015/1/16	2015/1/21	2	0	0	0	0	2	22.58271	60	163	236	3.27	183	118	54	5.24	5.72	5.6	21	15.3	5.7	0	0	0	2019/12/31
1985/10/2	29	1	1	194	2014/7/11	2015/1/21	1	0	0	0	0	1	23.66144	70	172	376	5.61	149	155	72	1.66	4.82	4.88	24.6	29.6	7.8	0	0	0	2019/12/31
1973/1/11	42	1	2	125	2014/9/18	2015/1/21	1	0	0	0	0	1	27.42857	84	175	314	5.43	141	159	50	1.12	3.95	5.8	26.5	40.3	8.7	0	0	0	2019/12/31
1982/3/14	33	2	1	26	2014/12/26	2015/1/21	2	0	0	0	0	2	22.58271	60	163	185	3.56	124	129	54	0.69	3.48	4.53	17	14.9	8.2	0	0	0	2019/12/31
1972/12/7	42	1	2	40	2014/12/12	2015/1/21	1	0	0	0	0	2	20.0692	58	170	148	4.14	173	155	72	0.68	3.73	5.1	15.5	12.6	32.3	0	0	0	2019/12/31
1958/9/29	56	1	2	1129	2011/12/19	2015/1/21	1	0	0	0	0	1	28.04282	82	171	681	7	228	159	106	7.11	4.2	7.95	16.6	20.9	13.4	0	0	0	2019/12/31
1978/8/15	36	1	2	306	2014/3/21	2015/1/21	1	0	0	0	0	1	25.59374	68	163	960	8.67	240	150	56	1.75	6	4.95	15.9	14.3	10.6	0	0	0	2019/12/31
1954/9/10	60	1	2	68	2014/11/14	2015/1/21	1	0	0	0	0	1	19.83516	58	171	284	7.11	242	155	59	1.38	4.29	5.16	36.9	26.1	13.3	0	0	0	2019/12/31
1982/9/15	32	1	1	64	2014/11/18	2015/1/21	1	0	0	0	0	3	19.69267	61	176	40	6.8	228	155	68	2.91	4.72	5.07	22.7	27.6	3.9	0	0	0	2019/12/31
1991/11/13	23	1	1	44	2014/12/9	2015/1/22	1	0	0	0	0	3	19.59184	60	175	486	5.7	154	134	61	2.31	4.9	5.28	23.7	39.6	5.5	0	0	0	2019/12/31
1963/4/14	52	1	2	1609	2010/8/27	2015/1/22	3	0	0	0	0	1	21.6263	62.5	170	758	6.41	148	147	60	2.48	5.17	4.67	22.8	16.7	9.6	0	0	0	2019/12/31
1950/4/16	65	1	2	35	2014/12/19	2015/1/23	1	0	0	0	0	2	23.87511	65	165	79	3.21	154	93	66	3.36	7.57	4.24	65.2	77.2	4.7	0	0	0	2019/12/31
1982/9/18	32	1	2	48	2014/12/5	2015/1/22	2	0	0	0	0	1	22.7244	72	178	532	4.77	173	156	86	1.05	5.66	5.25	15.7	13.7	14	0	0	0	2019/12/31
1992/3/24	23	1	1	168	2014/8/8	2015/1/23	1	0	0	0	0	1	23.5102	72	175	510	4.5	184	155	102	1.48	4.7	5.64	20	17.2	15.8	0	0	0	2019/12/31
1987/10/31	27	1	1	87	2014/10/31	2015/1/26	1	0	0	0	0	1	23.93899	70	171	282	4.24	206	145	64	1.37	5.14	3.13	29.9	24.1	6.1	0	0	0	2019/12/31
1983/3/24	32	1	1	122	2014/9/26	2015/1/26	2	0	0	0	0	3	22.95909	61	163	45	8.11	311	152	74	1.32	4.27	5.49	21	25	15.8	0	0	0	2019/12/31
1973/11/27	41	1	1	267	2014/6/19	2015/3/13	2	0	1	0	0	2	24.09297	68	168	196	4.01	202	159	67	1.85	4.88	6.99	12	9.6	19.8	0	0	0	2019/12/31
1985/8/29	29	1	1	2401	2008/6/30	2015/1/26	1	0	0	0	0	1	28.306	78	166	684	8.03	338	144	67	1.5	4.11	4.84	25.7	23.2	5.6	0	0	0	2019/12/31
1981/11/8	33	1	2	1047	2012/3/16	2015/1/27	1	0	0	0	0	1	20.06173	65	180	449	5.97	221	170	80	2.07	3.73	5.36	21.8	22.3	4.9	1	0	0	2019/12/31
1971/3/2	44	1	2	53	2014/12/5	2015/1/27	1	0	0	0	0	1	22.66271	71	177	211	4.08	113	154	63	3.66	4.9	4.52	23.1	30.2	10.9	0	0	0	2019/12/31
1991/5/9	24	1	1	204	2014/7/7	2015/1/27	1	0	0	0	0	1	21.97134	65	172	410	5.96	202	170	66	0.75	3.82	5.62	22.9	21.7	12.8	0	0	0	2019/12/31
1991/2/12	24	2	1	200	2014/7/11	2015/1/27	2	0	0	0	0	1	22.46094	57.5	160	486	5.58	235	144	60	1.1	4.77	5.15	16.3	18.8	9.1	0	0	0	2019/12/31
1991/5/23	24	1	1	50	2014/12/9	2015/1/28	1	0	0	0	0	1	23.29123	78	183	539	7.64	207	157	82	0.42	4.23	5.53	21.2	17.7	8.1	0	0	0	2019/12/31
1945/3/24	70	1	2	187	2014/7/25	2015/1/28	2	0	0	0	0	1	23.73866	67	168	474	7.07	129	139	76	1.95	3.82	7.26	14.8	15.6	8.2	0	0	0	2019/12/31
1983/12/6	31	1	1	215	2014/6/27	2015/1/28	1	0	0	0	0	1	22.64738	67	172	468	6.32	372	150	72	3.14	4.68	5.43	21.8	48.3	9.4	0	0	0	2019/12/31
1982/8/13	32	1	1	61	2014/11/28	2015/1/28	2	0	0	0	0	1	19.36983	60	176	499	5.45	157	172	74	0.95	4.32	5.64	15.6	16.6	15.3	1	0	0	2019/12/31
1993/6/3	22	1	1	54	2014/12/5	2015/1/28	1	0	0	0	0	2	21.71807	65	173	251	4.58	165	162	66	1.03	3.99	4.77	20.2	21.9	10.4	0	0	0	2019/12/31
1985/11/4	29	1	1	36	2014/12/30	2015/2/4	1	0	0	0	0	1	24.22145	70	170	225	6.08	298	158	75	1.17	3.71	5.47	21.1	28.4	10.9	0	0	0	2019/12/31
1982/6/4	33	1	2	394	2014/1/6	2015/2/4	1	0	0	0	0	1	22.40879	71	178	529	5	164	147	74	1.49	4.83	6.55	22.4	20	14.58	0	0	0	2019/12/31
1963/3/15	52	2	2	19	2015/1/9	2015/1/28	2	0	0	0	0	2	21.22789	51	155	181	3.29	158	120	61	0.76	3.47	5.37	21.1	15.3	6.3	0	0	0	2019/12/31
1963/9/18	51	2	2	126	2014/9/24	2015/1/28	2	0	0	0	0	1	20.96436	53	159	527	4.64	256	100	49	1.76	5.03	5.46	27	24.3	5.3	0	0	0	2019/12/31
1977/6/28	38	1	1	54	2014/12/5	2015/1/28	1	0	0	0	0	1	23.87511	65	165	397	4.62	224	158	70	0.96	3.73	5.18	42.2	82.5	11.6	0	0	0	2019/12/31
1977/4/17	38	1	1	23	2015/1/5	2015/1/28	1	0	0	0	0	2	22.40879	71	178	108	8.39	283	124	54	4.65	5.96	7.64	19.9	60	2.5	0	0	0	2019/12/31
1979/2/7	36	1	2	23	2015/1/5	2015/1/28	1	0	0	0	0	1	20.28651	65	179	503	6.62	161	132	100	1.2	4.63	5.41	23.7	23.7	10.3	0	0	0	2019/12/31
1988/12/1	26	1	1	33	2014/12/26	2015/1/28	1	0	0	0	0	1	19.83516	58	171	411	5.44	166	168	68	0.69	2.61	5.01	17.7	12.7	11.5	1	0	0	2019/12/31
1968/2/20	47	1	2	1594	2010/9/17	2015/1/28	1	0	0	0	0	1	26.89232	75	167	631	7.47	247	172	67	1.21	4.48	5.5	23.8	25.7	12.5	0	0	0	2019/12/31
1962/10/29	52	1	2	23	2015/1/5	2015/1/28	1	0	0	0	0	2	23.52941	68	170	289	6.48	197	129	76	1.17	2.92	4.42	19.1	18.3	4.2	0	0	0	2019/12/31
1975/10/29	39	1	2	745	2013/1/13	2015/1/28	1	0	0	0	0	3	22.15911	71	179	187	6.26	198	142	61	1.48	3.7	4.94	20.4	21.2	8.4	0	0	0	2019/12/31
1985/9/18	29	1	2	783	2012/12/7	2015/1/29	1	0	0	0	0	3	27.04164	80	172	94	2.78	185	150	73	4.44	3.8	4.93	34.4	34.3	6.2	0	0	0	2019/12/31
1989/8/17	25	1	1	61	2014/12/5	2015/2/4	1	0	0	0	0	1	20.51509	65	178	278	4.9	114	158	82	0.72	2.93	5.08	17.6	16.8	8.9	0	0	0	2019/12/31
1986/7/18	29	1	2	31	2014/12/26	2015/1/26	1	0	0	0	0	1	21.55102	66	175	416	4.6	227	158	59	1.14	4.12	6.22	30.8	58.5	10.9	1	0	0	2019/12/31
1987/12/10	27	1	1	30	2015/1/5	2015/2/4	1	0	0	0	0	1	22.63468	80	188	389	5.77	171	166	88	1.42	5.1	5.54	15.3	14.1	12.1	0	0	0	2019/12/31
1996/1/22	19	1	1	30	2015/1/5	2015/2/4	1	0	0	0	0	1	20.28651	65	179	439	9.09	270	149	83	1.87	4.08	2.97	20.6	18.9	8.2	0	0	0	2019/12/31
1991/2/10	24	2	2	1111	2012/1/20	2015/2/4	2	0	0	0	0	1	23.87511	65	165	466	7.67	243	143	50	1.03	3.84	5.31	14.8	14.2	7.5	0	0	0	2019/12/31
1988/4/2	27	1	1	1140	2011/12/22	2015/2/4	1	0	0	0	0	1	22.7244	72	178	376	5.37	159	147	73	0.9	2.9	3.77	18.8	22.8	8.9	0	0	0	2019/12/31
1987/7/8	28	1	1	36	2014/12/30	2015/2/4	1	0	0	0	0	1	22.85714	70	175	543	4.48	217	173	61	1.98	4.27	5.53	17.9	24.6	12.9	1	0	0	2019/12/31
1960/4/2	55	1	1	47	2014/12/19	2015/2/4	1	0	0	0	0	1	21.61281	61	168	629	5.52	164	167	63	2.28	5.31	5.91	24.3	16.6	16.3	1	0	0	2019/12/31
1971/7/11	44	1	2	2025	2009/7/20	2015/2/4	1	0	0	0	0	1	20.51509	65	178	232	5.69	307	135	58	2.43	3.06	1.99	19.4	13.1	7.8	0	0	0	2019/12/31
1988/12/28	26	1	1	47	2014/12/19	2015/2/4	1	0	0	0	0	3	20.54989	58	168	59	4.78	167	149	79	1.16	2.82	5.17	23.3	28	12.6	0	0	0	2019/12/31
1994/7/24	21	1	1	26	2015/1/9	2015/2/4	1	0	0	0	0	1	21.71807	65	173	318	5.61	268	105	59	0.94	1.81	3.27	18	11.2	6.1	0	0	0	2019/12/31
1992/8/25	22	1	1	86	2014/11/11	2015/2/5	1	0	0	0	0	1	23.62029	74	177	516	5.21	274	135	92	0.9	3.81	4.95	24.1	36.4	8.4	0	0	0	2019/12/31
1986/7/3	29	1	1	47	2014/12/19	2015/2/4	1	0	0	0	0	1	23.87511	65	165	487	9.03	226	165	67	2.19	5.95	5.53	40.2	89.3	9.5	0	0	0	2019/12/31
1957/2/17	58	1	2	47	2014/12/26	2015/2/11	1	0	0	0	0	3	20.28123	60	172	124	5.76	231	135	93	2.25	5.26	5.14	19.2	13.1	6.5	0	0	0	2019/12/31
1995/10/12	19	1	1	47	2014/12/26	2015/2/11	1	0	0	0	0	1	19.88385	63	178	228	4.82	173	151	84	0.81	4.09	4.34	16.1	23.7	17.4	0	0	0	2019/12/31
1964/3/16	51	1	2	134	2014/9/30	2015/2/11	1	0	0	0	0	1	24.03461	60	158	316	5.1	141	142	68	1.11	3.26	6.93	47.7	40.9	8.8	0	0	0	2019/12/31
1996/3/5	19	1	1	77	2014/12/12	2015/2/27	1	0	0	0	0	1	22.85714	70	175	689	4.61	161	137	84	0.63	4.77	5.55	19.5	13.1	18.5	0	0	0	2019/12/31
1970/6/24	45	1	2	52	2015/1/9	2015/3/2	2	0	0	0	0	1	22.20408	68	175	710	4.72	215	146	82.6	1.64	3.65	4.69	28.8	89.4	11.7	0	0	0	2019/12/31
1985/8/23	30	1	2	31	2015/1/30	2015/3/2	1	0	0	0	0	2	19.69267	61	176	147	3.8	149	148	74	1.5	3.87	5.6	15.1	15.3	9.7	0	0	0	2019/12/31
1985/7/20	30	1	1	45	2015/1/16	2015/3/2	1	0	0	0	0	1	22.49135	65	170	354	5.68	215	182	67	1.4	3.36	5.06	14.6	15.6	14.6	0	0	0	2019/12/31
1988/11/5	26	1	1	31	2015/1/30	2015/3/2	1	0	1	0	0	3	17.35892	55	178	214	3.42	93	120	62	1.22	2.41	4.73	21.1	10	4.9	1	0	0	2019/12/31
1961/3/27	54	1	2	353	2014/3/14	2015/3/2	2	0	0	0	0	3	21.79931	63	170	7	8.43	129	85	47	1.43	2.4	4.44	80.1	59.9	5.6	0	0	0	2019/12/31
1989/10/11	25	1	1	259	2014/6/16	2015/3/2	1	0	0	0	0	1	19.03114	55	170	442	5.1	235	149	73	0.7	2.93	5.47	11.9	14.9	8.6	0	0	0	2019/12/31
1979/4/4	36	1	2	0	2015/3/2	2015/3/2	2	0	0	0	0	1	25.25952	73	170	480	8.49	204	133	101	5.14	5.48	4.46	19.9	24.3	4.5	0	0	0	2019/12/31
1937/6/1	78	1	2	53	2015/1/9	2015/3/3	1	1	0	0	1	2	16.49396	46	167	298	5.1	225	88	155	1.9	4.49	5.17	19.8	14	6	0	0	1	2015/5/11
1968/7/2	47	2	2	58	2015/1/5	2015/3/4	2	0	0	0	0	2	22.22222	50	150	163	4.4	145	132	44	1.8	4.01	5.43	13.6	12	8	0	0	0	2019/12/31
1996/3/21	19	1	1	82	2014/12/12	2015/3/4	1	0	0	0	0	1	19.84127	56	168	468	7	262	159	65	0.62	3.29	5.29	25	37.4	8.3	0	0	0	2019/12/31
1989/12/30	25	1	1	47	2015/1/16	2015/3/4	1	0	0	0	0	1	20.06173	65	180	428	6.98	270	154	67	1.44	3.81	4.78	17.9	15.4	13.5	0	0	0	2019/12/31
1991/2/9	24	1	1	75	2014/12/19	2015/3/4	1	0	0	0	0	3	19.59184	60	175	151	3.3	136	150	55	0.56	2.59	4.9	17.4	17.6	13.6	0	0	0	2019/12/31
1989/9/11	25	1	1	54	2015/1/9	2015/3/4	2	0	0	0	0	1	21.20099	71	183	335	6.1	283	156	80	1.57	5.06	5.06	11.6	7.8	9	0	0	0	2019/12/31
1991/11/13	23	1	1	58	2015/1/5	2015/3/4	1	0	0	0	0	1	26.01457	90	186	753	6.5	225	149	60	0.97	5.13	5.55	19.9	22.1	18	1	0	0	2019/12/31
1978/3/14	37	1	2	58	2015/1/5	2015/3/4	2	0	0	0	1	3	25.14286	77	175	354	5.73	144	166	85	1.96	7.73	5.08	15	18.7	10.6	0	0	0	2019/12/31
1986/5/5	29	1	1	47	2015/1/16	2015/3/4	1	0	0	0	1	1	18.37683	55	173	730	7.7	263	147	63	0.81	4.22	4.39	21	28	14.6	0	0	0	2019/12/31
1971/4/8	44	1	2	54	2015/1/9	2015/3/4	1	0	0	0	0	1	20.51913	60	171	287	7.06	188	175	79	1.38	4.53	5.51	13.9	17.4	16.5	0	0	0	2019/12/31
1989/7/4	26	1	1	159	2014/9/26	2015/3/4	1	0	0	0	0	3	16.66667	54	180	343	6.3	319	137	82	2.04	4.13	4.86	26.5	11.5	6.2	0	0	0	2019/12/31
1991/6/14	24	1	1	68	2014/12/26	2015/3/4	1	0	0	0	0	1	21.84701	70	179	295	4.07	248	155	63	1.54	4	5.18	75	176	12.7	0	0	0	2019/12/31
1988/2/8	27	1	1	54	2015/1/9	2015/3/4	1	0	0	0	0	1	18.61224	57	175	358	5.2	228	160	73	1.82	4.28	5.09	16.2	12.6	14.9	0	0	0	2019/12/31
1968/1/4	47	1	2	40	2015/1/30	2015/3/11	1	0	0	0	0	1	26.08452	74.5	169	260	5.1	119	159	70	1.83	5.47	6.09	19	27.4	16.9	0	0	0	2019/12/31
1993/8/29	22	1	1	54	2015/1/16	2015/3/11	1	0	0	0	0	1	18.3391	53	170	305	5.18	164	158	71	0.99	3.66	5.34	18.7	18.7	10.8	0	0	0	2019/12/31
1981/11/24	33	1	2	54	2015/1/16	2015/3/11	1	0	0	0	0	1	19.59184	60	175	488	6.16	144	165	83.2	0.57	3.78	5.4	15	11	14.5	0	0	0	2019/12/31
1963/2/12	52	1	2	54	2015/1/16	2015/3/11	1	0	0	0	0	1	23.12062	70	174	307	3.6	144	51	68	1.02	4.65	5.42	35.2	42.7	15.6	0	0	0	2019/12/31
1975/11/22	39	2	2	1937	2009/11/20	2015/3/11	2	0	0	0	0	1	24.52435	62	159	406	7.9	214	150	53	1.34	4.35	4.97	15	14.1	9.6	0	0	0	2019/12/31
1980/11/5	34	1	1	768	2013/2/1	2015/3/11	1	0	0	0	0	1	23.14815	75	180	449	5.64	218	158	82.8	1.77	5.01	5.74	31	41	10.3	0	0	0	2019/12/31
1979/7/15	36	1	2	54	2015/1/16	2015/3/11	1	0	0	0	0	3	19.15158	60	177	79	4.96	82	141	58	1.32	5.8	5.27	83.4	109.6	8.3	0	0	0	2019/12/31
1991/7/26	24	1	1	355	2014/3/21	2015/3/11	1	0	0	0	0	1	18.77834	53	168	427	5.3	213	148	53	0.79	4.07	5.22	15.5	12.2	11.7	0	0	0	2019/12/31
1987/2/16	28	1	2	40	2015/1/30	2015/3/11	1	0	0	0	0	1	20.0692	58	170	205	5.1	202	159	67	1.25	3.41	6.23	15.4	11.6	9.8	0	0	0	2019/12/31
1993/12/19	21	1	1	362	2014/3/14	2015/3/11	1	0	0	0	0	1	21.60494	70	180	757	8.76	296	156	66	0.66	3.89	4.89	20.3	16.3	24.9	0	0	0	2019/12/31
1984/3/6	31	1	1	61	2015/1/9	2015/3/11	2	0	0	0	0	1	17.55562	55	177	353	4.39	170	162	59	0.87	4.22	5.19	21.4	13.2	12.3	0	0	0	2019/12/31
1959/12/26	55	1	2	35	2015/2/6	2015/3/13	1	0	0	0	0	1	23.05175	62	164	280	3.93	184	161	59	0.98	4.02	7.25	22.7	25.8	12.2	0	0	0	2019/12/31
1983/8/2	32	1	1	941	2012/8/14	2015/3/13	1	0	0	0	0	3	17.95918	55	175	104	7.63	431	125	75	0.68	3.87	7.37	33.6	32.8	5.4	0	0	0	2019/12/31
1982/7/21	33	1	2	42	2015/1/30	2015/3/13	1	0	0	0	0	1	23.67125	75	178	290	5.36	225	143	80	1.74	4.41	5.61	48.1	58.5	13.2	0	0	0	2019/12/31
1993/11/7	21	1	1	49	2015/1/23	2015/3/13	1	0	0	0	0	1	25.38147	85	183	333	5.56	179	168	54	0.56	3.44	4.85	24.4	35.3	12.1	0	0	0	2019/12/31
1987/8/29	28	1	1	49	2015/1/23	2015/3/13	1	0	0	0	0	1	21.13886	64	174	220	5.19	126	158	73	0.74	3.68	5.5	25.7	41.6	8.1	0	0	0	2019/12/31
1981/12/19	33	1	1	35	2015/2/6	2015/3/13	1	0	0	0	1	3	23.2438	72	176	295	5	248	123	82	1.03	6.16	4.99	23.1	28.2	5	0	0	0	2019/12/31
1981/8/14	34	1	1	2860	2007/5/17	2015/3/16	1	1	0	0	0	3	18.937	60	178	212	7.91	261	127	54.12	2.58	2.54	6.29	23.96	13.98	7.27	0	0	0	2019/12/31
1988/12/17	26	1	1	212	2014/8/18	2015/3/18	1	0	0	0	0	1	21.79945	66	174	679	6.6	198	172	67	1.34	4.09	5.62	17.2	20.9	33.8	0	0	0	2019/12/31
1982/5/23	33	1	1	74	2015/1/3	2015/3/18	1	0	0	0	1	1	20.98399	65	176	405	5.86	200	169	80	1.38	4.45	5.04	17	18.1	8.8	0	0	0	2019/12/31
1994/7/18	21	1	1	61	2015/1/16	2015/3/18	1	0	0	0	0	1	18.36547	50	165	278	5.23	288	159	59	0.31	4.37	5.14	22.2	15.4	6.9	0	0	0	2019/12/31
1968/10/9	46	1	2	243	2014/7/18	2015/3/18	1	0	0	0	0	1	22.67574	64	168	392	6.55	196	153	97	1.1	5.54	5.22	18.7	19.9	15.2	0	0	0	2019/12/31
1964/2/6	51	1	2	54	2015/1/23	2015/3/18	1	0	0	0	0	2	23.03005	65	168	223	5.2	173	150	71	1.3	5.08	5.31	18.7	16	13.4	0	0	0	2019/12/31
1986/6/5	29	1	1	985	2012/7/6	2015/3/18	1	0	0	0	0	1	21.38394	64	173	432	5.56	208	131	82	0.83	3.94	4.88	28.2	33.7	8.2	0	0	0	2019/12/31
1950/8/9	65	1	2	40	2015/2/6	2015/3/18	1	0	0	0	0	1	24.22145	70	170	470	6.05	156	141	78	1.2	4.69	5.02	27.5	32.3	11.8	0	0	0	2019/12/31
1964/1/30	51	2	2	879	2012/11/2	2015/3/31	3	0	0	0	0	2	21.09375	54	160	205	3.95	76	133	68	1.66	4.28	3.81	32.4	53.2	5.6	0	0	0	2019/12/31
1994/2/8	21	1	1	126	2014/11/14	2015/3/20	1	0	0	0	0	1	21.77755	69	178	405	7.62	225	143	72	1.21	3.34	5.77	19.5	28	11.2	0	0	0	2019/12/31
1981/7/18	34	1	1	1713	2010/7/16	2015/3/25	1	0	0	0	0	1	24.6755	73	172	389	6.63	171	165	75	3.34	4.4	5.24	29.1	41.9	12	0	0	0	2019/12/31
1987/11/15	27	1	2	1713	2010/7/16	2015/3/25	1	0	0	0	0	1	20.2449	62	175	398	5.83	223	140	70	0.87	2.77	5.77	19.6	20.9	6.3	0	0	0	2019/12/31
1988/10/27	26	1	1	1014	2012/6/14	2015/3/25	1	0	0	0	1	1	21.87755	67	175	380	4.9	175	147	73	0.74	3.39	5.29	23.2	30.8	13.9	0	0	0	2019/12/31
1966/5/4	49	1	2	334	2014/4/25	2015/3/25	1	0	0	0	0	1	24.21229	75	176	424	6.2	179	140	64	1.19	4.61	6.47	17.5	17.5	8.5	0	0	0	2019/12/31
1989/1/13	26	2	1	79	2015/1/5	2015/3/25	2	0	0	0	0	1	19.57168	52	163	305	5.21	265	142	53	2.95	5.93	5.35	18.1	16.5	8.6	0	0	0	2019/12/31
1989/8/30	26	1	1	585	2013/8/9	2015/3/17	1	1	0	0	0	3	20.2449	62	175	8	3.3	212	121	63	1.55	5	6.2	21.2	21.9	10.6	0	1	0	2019/12/31
1981/2/16	34	1	2	47	2015/2/6	2015/3/25	1	0	0	0	0	1	21.38976	74	186	326	5.57	205	157	85	0.99	4.01	6.36	19.2	15.3	14.8	0	0	0	2019/12/31
1975/5/13	40	1	2	569	2013/9/2	2015/3/25	2	0	0	0	0	1	24.76757	65	162	368	4.95	110	141	71	1.05	4.09	5.27	17.2	10.3	7.7	0	0	0	2019/12/31
1960/1/19	55	1	2	54	2015/1/30	2015/3/25	2	0	0	0	0	1	25.34435	69	165	254	4.22	203	154	80	2.39	5.21	6.24	19	17.7	8.8	0	0	0	2019/12/31
1979/4/11	36	1	2	1377	2011/6/17	2015/3/25	1	0	0	0	0	1	20.93664	57	165	288	7.74	195	135	71	1.6	4.06	5.36	27	39.7	5.8	0	0	0	2019/12/31
1991/4/23	24	1	1	462	2013/12/20	2015/3/27	1	0	0	0	0	1	21.10727	61	170	280	4.1	175	154	73	1.38	3.1	5.62	21.2	28.7	8.1	0	0	0	2019/12/31
1978/11/2	36	1	1	516	2013/10/30	2015/3/30	1	0	0	0	0	2	25.94548	85	181	251	3.99	178	150	70	1.71	4.21	4.92	16.5	17.1	8.9	0	0	0	2019/12/31
1965/10/1	50	1	2	52	2015/2/6	2015/3/30	2	0	0	0	0	3	22.14533	64	170	368	3.33	89	115	78	1.34	3.64	4.42	25.3	35	7.9	0	0	0	2019/12/31
1981/2/9	34	1	2	1222	2011/11/24	2015/3/30	1	0	0	0	1	3	22.77319	62	165	135	4.2	193	155	77	0.86	4.41	4.86	21	22	15.3	0	0	0	2019/12/31
1980/11/27	34	1	1	54	2015/2/4	2015/3/30	1	0	1	0	0	2	18.937	60	178	334	4.2	206	136	73	2.22	5.08	5.12	17	16.9	7.1	0	0	0	2019/12/31
1989/7/4	26	1	1	151	2014/10/30	2015/3/30	1	0	0	0	0	1	30.24691	98	180	346	6.05	192	166	66	2.36	4.57	5.87	21.2	32.3	9.9	0	0	0	2019/12/31
1963/4/5	52	1	1	444	2014/1/10	2015/3/30	1	0	0	0	0	2	24.4898	75	175	235	5.79	242	131	94	1.71	4.63	4.96	16.6	13.7	15.6	0	0	0	2019/12/31
1992/2/5	23	1	1	111	2014/12/9	2015/3/30	1	0	0	0	0	1	17.95918	55	175	651	5.73	194	158	78	0.75	4.65	5.06	25.3	26.7	21.2	0	0	0	2019/12/31
1962/1/31	53	1	2	243	2014/8/1	2015/4/1	2	0	0	0	0	3	23.52941	68	170	115	6.15	144	151	47	0.82	5.58	4.99	30.8	32.1	5.2	0	0	0	2019/12/31
1982/7/7	33	1	2	236	2014/8/8	2015/4/1	1	0	0	0	0	1	27.77427	88	178	550	5.5	156	157	76	0.93	4.34	6.02	14.6	8.1	12.3	0	0	0	2019/12/31
1991/5/6	24	1	1	26	2015/3/6	2015/4/1	1	0	0	0	0	1	20.64341	62.5	174	556	8	226	155	69	2.09	3.76	5.69	20	27.4	9.6	0	0	0	2019/12/31
1975/2/1	40	1	2	56	2015/2/4	2015/4/1	1	0	0	0	0	1	23.12062	70	174	297	5.9	172	132	61	1.26	3.89	5.41	28.9	33.6	13.5	1	0	0	2019/12/31
1991/2/9	24	1	1	153	2014/10/30	2015/4/1	1	0	0	0	0	2	23.93899	70	171	168	6.1	160	144	77	0.87	3.83	5.56	16.7	14	13	0	0	0	2019/12/31
1990/10/6	25	1	1	75	2015/1/16	2015/4/1	1	0	0	0	0	1	21.30682	66	176	328	6.88	220	153	69	0.73	3.72	4.87	15.2	13.7	15.8	0	0	0	2019/12/31
1987/6/1	28	1	1	92	2014/12/30	2015/4/1	1	0	0	0	0	1	23.88844	80	183	442	3.95	130	155	94	0.65	3.65	5.32	16.9	12.5	13.4	0	0	0	2019/12/31
1970/4/28	45	1	2	47	2015/2/13	2015/4/1	1	0	0	0	0	1	21.30395	58	165	451	3.8	211	157	66	1.85	4.94	5.51	21.4	18	20.3	0	0	0	2019/12/31
1992/11/17	22	1	1	68	2015/1/23	2015/4/1	1	0	0	0	0	1	23.40751	75	179	460	4.3	184	161	76	1.15	4.56	4.83	20.5	19.1	9.4	0	0	0	2019/12/31
1957/6/12	58	2	2	47	2015/2/13	2015/4/1	2	0	0	0	1	3	18.49112	45	156	323	4.9	165	124	61	1.32	3.5	6.03	20.7	12.8	12	0	0	0	2019/12/31
1983/10/26	31	1	1	89	2015/1/9	2015/4/8	1	0	0	0	0	1	19.36983	60	176	428	4.26	236	158	70	0.66	3.23	4.64	16.1	14.4	9.7	0	0	0	2019/12/31
1946/1/5	69	1	2	129	2014/12/5	2015/4/13	1	0	0	0	0	1	23.1405	63	165	456	7.98	267	121	74	1.19	4.36	5.36	27.2	27.4	12.7	0	0	1	2015/10/6
1958/11/20	56	2	2	389	2014/4/4	2015/4/28	2	0	0	0	0	1	28.30385	68	155	651	4.5	117	127	59	1.97	7.11	7.83	21.4	14.1	9.3	0	0	0	2019/12/31
1975/6/13	40	1	2	459	2014/1/24	2015/4/28	1	0	0	0	0	1	26.06168	78	173	384	4.55	246	152	82	1.07	4.62	5.24	19.2	8.5	6.7	0	0	0	2019/12/31
1992/12/28	22	1	1	130	2014/12/19	2015/4/28	1	0	0	0	0	1	20.04745	60	173	596	4	268	136	66	0.8	3.96	4.66	13.7	12.2	6.5	0	0	0	2019/12/31
1987/11/29	27	1	1	161	2014/11/18	2015/4/28	2	0	0	0	0	1	24.69136	80	180	384	6.5	135	166	78	1.01	4.74	6.56	28.6	34.7	16.5	1	0	0	2019/12/31
1994/11/23	20	1	1	18	2015/4/10	2015/4/28	1	0	0	0	0	2	18.71095	56	173	108	3.86	155	153	66	0.66	3.81	5.02	15.8	13.1	16.5	0	0	0	2019/12/31
1983/12/12	31	1	2	88	2015/1/30	2015/4/28	2	0	0	0	1	3	25.95156	75	170	86	4.6	219	141	72	1.18	3.98	5.03	32	55.7	5.6	0	0	0	2019/12/31
1988/2/24	27	1	1	369	2014/4/25	2015/4/29	1	0	0	0	0	1	21.63332	64	172	497	6.32	117	166	77	1.28	4.2	5.77	17.8	19	28	0	0	0	2019/12/31
1962/11/19	52	1	2	54	2015/3/6	2015/4/29	2	0	0	0	0	3	23.52941	68	170	207	4.7	127	155	69	1.45	2.57	6.44	15.6	19.7	10.2	0	0	0	2019/12/31
1984/3/16	31	1	2	54	2015/3/6	2015/4/29	1	0	0	0	0	1	21.10071	73	186	365	9.8	272	169	75	1.35	4.12	5.3	23.5	21.2	25	0	0	0	2019/12/31
1982/1/31	33	1	1	54	2015/3/6	2015/4/29	1	0	0	0	0	2	19.48696	55	168	184	6.2	133	153	61	1.19	4.16	5.73	22.9	32.7	11.2	0	0	0	2019/12/31
1982/2/26	33	1	2	478	2014/1/6	2015/4/29	1	0	0	0	0	1	27.13141	85	177	432	4.16	154	144	64	1.45	3.6	4.96	25.8	20.2	10.1	0	0	0	2019/12/31
1980/12/12	34	1	2	26	2015/4/3	2015/4/29	1	0	0	0	0	1	21.2963	69	180	390	6.9	175	157	70	1.03	4.15	5.48	29.9	18.4	10.9	0	0	0	2019/12/31
1990/11/2	25	1	1	42	2015/3/18	2015/4/29	1	0	0	0	0	1	23.14815	75	180	531	7	172	142	84	0.71	3.36	5.6	12.7	11.5	10.8	0	0	0	2019/12/31
1980/2/7	35	2	2	33	2015/3/27	2015/4/29	2	0	0	0	0	1	22.03857	60	165	300	4.48	114	134	56	1.66	4.92	4.86	14	11	16.1	1	0	0	2019/12/31
1967/2/20	48	1	2	778	2013/3/12	2015/4/29	2	0	0	0	0	1	24.7721	75	174	476	6	190	155	71	1.21	3.27	7.69	24.3	22.3	16.1	0	0	0	2019/12/31
1986/11/10	28	1	1	35	2015/3/25	2015/4/29	1	1	1	0	0	1	17.99308	52	170	358	11.35	208	97	74	0.75	3.11	4.33	30	39	11.6	0	0	0	2019/12/31
1971/5/10	44	1	2	173	2014/11/7	2015/4/29	1	0	0	0	0	1	29.7619	84	168	321	7.24	246	153	74	1.19	2.9	6.34	19	22.1	12.8	0	0	0	2019/12/31
1997/1/24	18	1	1	180	2014/10/31	2015/4/29	1	0	0	0	0	1	20.93708	74	188	452	7.11	187	151	66	0.6	2.71	4.69	36.9	27.2	7.9	0	0	0	2019/12/31
1987/8/22	28	1	2	55	2015/3/6	2015/4/30	1	0	0	0	0	1	20.19947	64	178	473	6.31	222	157	82	0.56	4.06	5.14	20.9	14.6	24.6	0	0	0	2019/12/31
1939/2/28	76	1	2	0	2015/4/30	2015/4/30	1	1	0	0	0	3	20.17715	59	171	143	6.37	170	119	64	0.76	4.68	4.8	21.1	35.8	9.2	0	0	0	2019/12/31
1963/11/29	51	1	2	1287	2011/10/21	2015/4/30	1	0	0	0	0	1	22.59814	70	176	660	6.38	330	142	68	1.8	5.71	5.49	14.5	15.4	6.1	0	0	0	2019/12/31
1991/12/24	23	1	1	246	2014/8/27	2015/4/30	1	0	0	0	0	1	21.70513	68	177	368	8.17	305	125	85	0.76	3.82	5	24.4	16.5	6.9	0	0	0	2019/12/31
1994/1/5	21	1	1	24	2015/4/10	2015/5/4	1	0	0	0	0	3	24.69136	80	180	201	3.56	223	138	74	0.22	3.19	5.3	30.2	34.8	12.6	0	0	0	2019/12/31
1993/4/16	22	1	1	59	2015/3/6	2015/5/4	1	0	0	0	0	2	23.66144	70	172	284	4.87	227	162	80	2.28	4.95	5.36	16	20.9	8.3	0	0	0	2019/12/31
1976/11/18	38	1	2	60	2015/3/6	2015/5/5	1	0	0	0	0	1	21.45329	62	170	208	4.6	171	155	78	0.72	6.08	3.42	18.8	17.2	17.1	1	0	0	2019/12/31
1994/1/23	21	1	1	172	2014/11/14	2015/5/5	1	0	0	0	0	1	21.95248	68	176	446	5.82	217	147	68	2.67	4.23	6.22	17.9	16.7	13.5	0	0	0	2019/12/31
1992/4/5	23	1	1	223	2014/9/24	2015/5/5	1	0	0	0	0	1	19.88385	63	178	458	7.3	195	154	73	1.75	4.25	5.24	18.5	18.1	7.1	0	0	0	2019/12/31
1984/6/20	31	1	2	81	2015/2/13	2015/5/5	1	0	0	1	0	2	21.79945	66	174	273	5.9	242	130	60	1.35	4.04	5.24	20.8	18	9.1	0	0	0	2019/12/31
1992/12/27	22	1	1	60	2015/3/6	2015/5/5	1	0	0	0	0	1	18.0427	54	173	332	5.45	178	171	76	0.65	4	5.35	18.6	22	13.3	0	0	0	2019/12/31
1984/9/30	31	1	2	61	2015/3/6	2015/5/6	1	0	0	0	0	1	22.15265	75	184	522	7.36	224	151	69	1.8	5.48	5.63	19	23.4	8.2	0	0	0	2019/12/31
1968/5/2	47	1	2	40	2015/3/27	2015/5/6	2	0	0	0	1	1	23.18367	71	175	266	5.9	166	154	70	1.85	3.99	5.9	26.4	40.4	10	0	0	0	2019/12/31
1994/2/28	21	1	1	54	2015/3/13	2015/5/6	1	0	0	0	0	1	21.46915	65	174	371	6.52	205	150	70	1.19	3.68	5.22	20.3	24.5	11.7	0	0	0	2019/12/31
1962/11/23	52	2	2	47	2015/3/20	2015/5/6	1	0	0	0	0	2	23.04688	59	160	211	4.42	192	141	56	1.72	5.34	5.19	21.4	20.4	9.3	0	0	0	2019/12/31
1988/7/8	27	1	1	365	2014/5/6	2015/5/6	1	0	0	0	0	1	23.78121	72	174	222	6.7	252	155	69	1.78	4.26	5.79	14.9	24.5	7.5	0	0	0	2019/12/31
1964/2/2	51	1	2	47	2015/3/20	2015/5/6	1	0	0	0	0	1	24.22145	70	170	267	8.87	150	160	62	0.85	3.46	6.04	21.2	22.2	9.4	1	0	0	2019/12/31
1981/10/26	34	1	2	1750	2010/7/21	2015/5/6	1	0	0	0	0	1	23.87511	65	165	651	4.65	176	148	64	1.19	3.39	5.71	23.4	26.3	6.6	0	0	0	2019/12/31
1989/2/11	26	1	1	33	2015/4/3	2015/5/6	1	0	0	0	0	1	19.26717	57	172	327	2.6	122	146	78	0.66	3.7	5.51	17.9	18.6	9.4	1	0	0	2019/12/31
1984/2/11	31	1	2	1783	2010/6/18	2015/5/6	1	0	0	0	0	1	20.28123	60	172	449	5.3	208	164	68	1.18	4.09	5.38	13.7	13.6	8.9	0	0	0	2019/12/31
1994/10/10	21	1	1	33	2015/4/3	2015/5/6	1	0	0	0	0	3	20.04745	60	173	97	6.88	252	160	63	0.97	3.15	5.37	16.1	12.1	20.4	0	0	0	2019/12/31
1986/3/1	29	1	2	26	2015/4/10	2015/5/6	1	0	0	0	0	3	18.3391	53	170	43	4.85	203	82	58	1.68	2.65	5.06	23.9	28.7	4.7	1	0	0	2019/12/31
1986/11/30	28	1	1	48	2015/3/20	2015/5/7	2	0	0	0	0	1	29.32099	95	180	470	9.15	177	140	65.3	1.12	4.4	4.65	17	41	10.1	0	0	0	2019/12/31
1994/8/3	21	1	1	62	2015/3/6	2015/5/7	1	0	0	0	0	1	24.22145	70	170	309	7.64	165	155	65	2.42	4.74	5.56	17.9	29.3	11.1	0	0	0	2019/12/31
1982/9/7	33	1	2	1021	2012/7/20	2015/5/7	1	0	1	0	0	2	25.95156	75	170	274	6	148	156	75	0.99	3.61	4.73	19.9	23.5	10.7	0	0	0	2019/12/31
1974/4/22	41	1	1	62	2015/3/6	2015/5/7	1	0	0	0	0	1	25.2092	72	169	231	5.88	184	143	82	1.76	3.17	5.83	20	14.8	7.2	0	0	0	2019/12/31
1980/3/20	35	1	1	83	2015/2/13	2015/5/7	1	0	0	0	0	1	26.77551	82	175	205	4.78	156	144	100	1.87	3.86	6.03	17.1	29	12.3	0	0	0	2019/12/31
1966/9/28	49	1	2	38	2015/4/3	2015/5/11	2	0	0	0	0	3	20.06173	65	180	481	1.8	62	84	58	1.48	3.5	4.25	81.3	92	19.4	0	0	0	2019/12/31
1965/3/12	50	1	2	53	2015/3/20	2015/5/12	1	0	1	0	1	3	20.56933	56	165	63	4.37	143	102	55	0.77	1.98	4.61	32.5	39.9	7.9	0	0	0	2019/12/31
1979/2/22	36	1	1	97	2015/2/4	2015/5/12	1	0	0	0	0	2	33.05785	90	165	141	4.75	163	140	65	1.35	4.58	5.87	20.8	21.3	11	0	0	0	2019/12/31
1981/7/21	34	1	2	69	2015/3/4	2015/5/12	1	0	0	0	1	1	21.96712	62	168	378	6.09	159	166	68	0.8	3.34	5.6	16.3	14.4	32.3	1	0	0	2019/12/31
1969/4/23	46	1	1	986	2012/8/29	2015/5/12	1	0	0	0	0	1	21.41094	59	166	358	6.2	196	161	69	1.82	4.56	5.58	21.8	19.6	6.4	0	0	0	2019/12/31
1955/3/4	60	1	2	851	2013/1/11	2015/5/12	1	0	0	0	0	1	25.55933	73	169	433	4.9	158	143	81	1.79	3.81	6.35	18	14.5	24	0	0	0	2019/12/31
1987/9/20	28	1	2	141	2014/12/23	2015/5/13	1	0	0	0	0	1	22.47121	72	179	479	5.25	190	149	64	1.14	3.55	5.59	22.6	28.9	22.6	0	0	0	2019/12/31
1985/5/7	30	1	1	47	2015/3/27	2015/5/13	1	0	0	0	0	1	19.03114	55	170	243	6.42	124	153	71	1.56	2.98	5.11	23.6	27.1	14.5	0	0	0	2019/12/31
1981/3/5	34	1	2	40	2015/4/3	2015/5/13	2	0	0	0	0	1	23.66144	70	172	389	6.96	71	147	51	1.39	3.53	13.02	15.4	22.5	7.3	0	0	0	2019/12/31
1989/2/24	26	1	1	42	2015/4/1	2015/5/13	1	0	0	0	0	1	23.78121	72	174	309	5.74	190	149	83	1.16	4.46	5.14	27	54.9	16.4	0	0	0	2019/12/31
1989/4/12	26	1	1	54	2015/3/20	2015/5/13	1	0	0	0	0	1	25.1559	71	168	230	11.11	290	160	62	0.86	4.37	5.45	18	16.8	10.8	0	0	0	2019/12/31
1993/10/2	22	1	1	56	2015/3/18	2015/5/13	1	0	0	0	0	1	21.26654	72	184	363	4.94	189	160	102	1.37	3.86	5.07	20.5	17.2	15.7	0	0	0	2019/12/31
1989/9/7	26	1	1	397	2014/4/11	2015/5/13	2	0	0	0	0	1	20.29204	62.5	175.5	294	5.64	183	171	77	1.98	4.6	5.11	12.4	15.6	29.9	0	0	0	2019/12/31
1989/10/8	26	1	1	56	2015/3/18	2015/5/13	1	0	0	0	0	1	20.57143	63	175	459	5.4	197	158	72	0.47	2.19	5.19	21.5	28.5	19.6	0	0	0	2019/12/31
1973/9/21	42	1	2	89	2015/2/13	2015/5/13	1	0	0	0	1	1	21.22449	65	175	243	6.9	163	168	63	1	4.69	16.37	12.1	17.4	9.4	0	0	0	2019/12/31
1986/2/16	29	1	1	55	2015/3/20	2015/5/14	1	0	0	0	0	1	19.88385	63	178	237	6.21	196	164	71	1.43	4.79	5.11	17	31.2	18.6	0	0	0	2019/12/31
1963/3/17	52	1	2	111	2015/1/23	2015/5/14	1	0	0	0	0	1	20.28123	60	172	272	6.51	217	139	72	1.45	4.03	6.3	29.2	29	6.8	0	0	0	2019/12/31
1985/10/10	30	1	1	251	2014/9/5	2015/5/14	2	0	0	0	0	1	19.59184	60	175	223	5.85	214	155	64	1.23	4.22	4.51	31.9	36.2	10.2	1	0	0	2019/12/31
1982/5/16	33	1	2	252	2014/9/5	2015/5/15	1	0	0	0	0	1	24.4898	75	175	851	6.98	140	142	89	0.93	4.62	2.71	29.9	39	18.1	0	0	0	2019/12/31
1977/3/20	38	1	2	54	2015/3/27	2015/5/20	1	0	0	0	0	1	21.60494	70	180	278	5.2	173	147	71	0.43	4.65	6.25	18.4	14.9	12.4	0	0	0	2019/12/31
1958/11/23	57	2	2	1042	2012/7/12	2015/5/20	2	0	0	0	0	2	21.08281	50	154	421	8.82	200	117	54	1.22	2.59	7.23	25.3	24.5	6.9	0	0	0	2019/12/31
1988/9/11	27	1	1	54	2015/3/27	2015/5/20	1	0	0	0	0	1	21.88708	64	171	481	7.6	209	151	73	1.19	3.4	5.41	30.4	22.7	6.2	0	0	0	2019/12/31
1988/2/2	27	1	1	78	2015/3/3	2015/5/20	1	0	0	0	0	1	20.76125	60	170	377	7.58	192	148	52	0.77	4.56	5.32	13.8	14.9	7.5	0	0	0	2019/12/31
1987/10/5	28	1	1	54	2015/3/27	2015/5/20	1	0	0	0	0	3	15.94388	45	168	14	1.6	81	113	45.5	1.8	3.02	3.82	21	13	7.2	0	0	1	2015/10/14
1990/4/19	25	1	1	26	2015/4/24	2015/5/20	1	1	0	0	0	1	17.78325	52	171	399	7.68	641	102	54	2.81	5.32	4.48	20.5	41	6.2	0	0	0	2019/12/31
1983/5/18	32	1	2	54	2015/3/27	2015/5/20	2	0	0	0	0	3	16.97531	55	180	14	1.9	208	95	63	3.99	5.69	5.52	24	32.8	7.5	0	0	0	2019/12/31
1960/9/6	55	1	2	33	2015/4/17	2015/5/20	2	0	0	0	0	3	25.64892	75	171	110	4.9	160	104	59	1.16	2.85	7.17	21.2	16.1	6	0	0	0	2019/12/31
1988/7/4	27	1	1	1678	2010/10/15	2015/5/20	2	0	0	0	0	1	19.03114	55	170	491	4.14	146	167	57	0.5	3.36	4.81	16.5	38	8.6	0	0	0	2019/12/31
1989/8/2	26	1	1	47	2015/4/3	2015/5/20	1	0	0	0	0	3	13.84083	40	170	297	2.51	101	82	55	2.87	3.99	4.64	90.1	61.8	11.8	0	0	0	2019/12/31
1989/2/25	26	1	1	239	2014/9/30	2015/5/27	1	0	0	0	0	1	20.66116	64	176	424	4.96	180	151	79	1.37	3.98	4.68	17.3	17.8	11.9	0	0	0	2019/12/31
1988/12/28	26	1	1	82	2015/3/6	2015/5/27	1	0	0	0	0	1	20.76125	60	170	370	4.61	170	151	73	1.86	5.09	5.85	21.5	22.5	12.6	0	0	0	2019/12/31
1988/12/27	26	1	1	363	2014/5/29	2015/5/27	1	0	0	0	0	1	17.57707	52	172	346	7.52	177	146	72	1.01	3.93	6.19	20.5	22.5	10.7	0	0	0	2019/12/31
1997/5/13	18	1	1	47	2015/4/10	2015/5/27	1	0	0	0	0	1	19.89619	57.5	170	455	7.21	208	151	74	0.72	2.62	4.58	17.1	12	25.6	0	0	0	2019/12/31
1976/4/9	39	1	1	54	2015/4/3	2015/5/27	1	0	0	0	0	1	22.34352	70	177	566	4.66	195	149	86	1.02	3.84	6.06	14.2	13.2	10	0	0	0	2019/12/31
1989/2/28	26	1	1	47	2015/4/10	2015/5/27	1	0	0	0	0	1	17.95918	55	175	358	6.17	186	160	81	0.82	3.41	4.39	15.9	15.9	11.8	0	0	0	2019/12/31
1984/5/16	31	1	2	47	2015/4/10	2015/5/27	2	1	0	1	0	3	20.28123	60	172	211	2.31	342	97	54	2.38	4.73	5.05	101.3	124.3	7.2	0	0	0	2019/12/31
1989/6/7	26	1	1	40	2015/4/17	2015/5/27	1	0	0	0	0	1	18.37683	55	173	485	5.3	162	154	81	0.86	3.9	5.48	18.8	11.4	27	0	0	0	2019/12/31
1994/1/24	21	1	1	406	2014/4/16	2015/5/27	1	0	0	0	0	1	21.30682	66	176	428	8.5	221	158	86	0.55	4.26	5.5	18.8	16.5	8.6	0	0	0	2019/12/31
1986/4/26	29	1	1	334	2014/6/27	2015/5/27	1	0	0	0	0	1	20.54989	58	168	496	4.82	232	162	73	2.17	4.93	5.92	16.7	13.7	16.7	0	0	0	2019/12/31
1988/11/2	27	1	2	278	2014/8/22	2015/5/27	2	0	0	0	0	1	21.97134	65	172	479	6.94	136	181	64	1.13	5.12	5.18	24	40.2	17.3	0	0	0	2019/12/31
1962/2/19	53	1	2	47	2015/4/10	2015/5/27	1	1	1	0	0	2	17.0068	48	168	328	8.36	334	98	83	1.92	3.45	5.5	28.8	20	6.7	0	0	0	2019/12/31
1958/11/16	57	1	2	1356	2011/9/9	2015/5/27	2	0	0	0	1	1	22.32143	63	168	262	7.2	178	140	75	1.71	4.05	7.21	14.6	24.6	8.8	0	0	0	2019/12/31
1989/1/12	26	1	1	83	2015/3/6	2015/5/28	1	0	0	0	0	1	21.62162	74	185	431	9.63	177	143	72	0.71	3.33	5.51	13.7	17.5	14.7	1	0	0	2019/12/31
1982/4/21	33	1	1	74	2015/3/27	2015/6/9	1	0	1	1	0	3	17.95918	55	175	2	4.31	163	84	80	1.35	4.53	5.5	35.5	30.8	9.9	0	0	0	2019/12/31
1993/11/12	22	1	1	45	2015/4/14	2015/5/29	1	0	0	0	0	1	24.15167	80	182	311	5.26	184	169	78	1.01	3.34	5.18	22.8	24.5	24.3	0	0	0	2019/12/31
1984/2/9	31	1	1	1113	2012/5/11	2015/5/29	1	0	0	0	0	1	21.46915	65	174	457	5.84	231	143	69	0.59	4.23	5.81	25.7	19.7	14	0	0	0	2019/12/31
1994/4/15	21	1	1	12	2015/5/17	2015/5/29	1	0	0	0	0	1	21.45329	62	170	548	6	222	162	68	1.28	4.64	5.24	15.9	20.6	14.7	0	0	0	2019/12/31
1971/3/3	44	1	2	29	2015/4/30	2015/5/29	1	1	0	0	0	3	17.91663	64	189	183	5.62	169	101	75	3.08	4.49	6.87	23.6	25.8	3.9	0	0	0	2019/12/31
1970/5/19	45	1	2	29	2015/4/30	2015/5/29	1	0	0	0	0	1	23.56663	73	176	318	5.1	120	156	84	1.55	3.87	6.58	16.9	18	18.6	0	0	0	2019/12/31
1976/3/13	39	1	2	42	2015/4/17	2015/5/29	1	0	0	0	0	1	25.77855	74.5	170	400	5.68	155	162	60	1.21	2.75	5.81	22.1	23.3	18.7	0	0	0	2019/12/31
1977/9/30	38	1	1	763	2013/4/26	2015/5/29	2	1	0	0	0	1	23.52941	68	170	222	4.3	166	159	75	1.68	5.48	5.73	29.7	23.9	9.4	0	0	0	2019/12/31
1963/12/3	52	1	2	21	2015/5/8	2015/5/29	1	0	1	0	0	3	20.30741	58	169	11	4.75	174	124	91	1.03	2.35	5.34	19.4	14.8	9.9	0	0	0	2019/12/31
1987/2/17	28	1	1	693	2013/7/5	2015/5/29	1	0	0	0	0	1	22.59814	70	176	597	5.18	221	155	68	0.9	3.53	5.73	18	14.1	11.4	0	0	0	2019/12/31
1974/8/30	41	1	1	1094	2012/5/30	2015/5/29	1	0	0	0	0	1	22.49135	65	170	460	13	309	151	91	1.28	5.17	6.49	15.2	10.9	22.2	0	0	0	2019/12/31
1990/4/24	25	1	1	12	2015/5/22	2015/6/3	1	0	0	0	0	2	19.71332	59	173	134	4.95	198	144	73	1.05	3.42	6.19	104	152.1	13.7	0	0	0	2019/12/31
1987/5/9	28	1	1	649	2013/8/23	2015/6/3	1	0	0	0	1	1	22.02432	69	177	251	7.1	235	163	76	2.17	4.17	5.96	28.2	31.8	12.1	1	0	0	2019/12/31
1966/3/12	49	1	2	1041	2012/7/27	2015/6/3	1	0	0	0	0	1	25.08651	72.5	170	439	5.6	89	153	77	1.54	4	5.42	13.8	11.1	18.5	0	0	0	2019/12/31
1974/9/13	41	1	2	47	2015/4/17	2015/6/3	1	0	0	0	1	3	21.13886	64	174	111	6.03	192	148	71	0.65	3.73	5.78	21.7	31.4	16.7	0	0	0	2019/12/31
1969/7/30	46	1	2	71	2015/3/24	2015/6/3	2	0	0	0	1	1	21.04982	63	173	286	6.57	128	149	89	3.4	5.47	5.51	23.5	25.5	6.7	0	0	0	2019/12/31
1979/2/8	36	1	2	34	2015/4/30	2015/6/3	1	0	0	0	0	1	24.09297	68	168	447	3.6	113	155	76	0.81	4.59	5.6	20.7	20	13.5	0	0	0	2019/12/31
1987/10/16	28	1	1	110	2015/2/13	2015/6/3	1	0	0	0	0	1	17.12803	49.5	170	441	6.18	130	177	78	1.42	4.48	4.9	29.3	42.3	13.7	0	0	0	2019/12/31
1981/7/9	34	1	1	110	2015/2/13	2015/6/3	1	0	0	0	0	2	25.82645	80	176	386	4.8	121	163	80	1.54	3.77	5.86	151	88	13.4	0	0	0	2019/12/31
1935/12/11	80	1	2	34	2015/4/30	2015/6/3	1	0	0	0	1	2	15.427	42	165	135	3.3	56	123	68	1.55	2.81	5.94	30	19.7	12.8	0	0	1	2018/2/6
1975/3/2	40	1	1	187	2014/12/5	2015/6/10	3	0	0	0	0	2	18.937	60	178	153	3.77	125	128	60	1.57	2.68	5.85	32.9	20.2	10.6	0	1	0	2019/12/31
1971/2/13	44	1	2	41	2015/4/30	2015/6/10	1	0	0	0	0	1	24.02381	67	167	418	6.4	161	159	75	1.15	3.98	6.12	27.6	46.8	25.4	0	0	0	2019/12/31
1986/2/28	29	1	1	264	2014/9/19	2015/6/10	1	0	0	0	0	1	21.38594	67	177	723	8.5	274	157	64	2.19	3.52	5.15	18.6	14.4	9.3	0	0	0	2019/12/31
1996/5/19	19	1	1	42	2015/4/29	2015/6/10	1	0	0	0	0	1	17.23905	51	172	431	5.91	188	144	57	1.04	3.62	5.58	48.9	19.3	15.1	0	0	0	2019/12/31
1989/3/5	26	1	1	19	2015/5/22	2015/6/10	1	0	0	0	0	2	18.3391	53	170	375	8.2	174	130	58	1.52	3.88	4.77	29.9	58.5	7.9	0	0	0	2019/12/31
1963/8/19	52	2	2	33	2015/5/8	2015/6/10	2	0	0	0	0	1	24.44444	55	150	214	2.77	214	137	61	1.3	6.75	7.13	18.8	18	11.1	0	0	0	2019/12/31
1991/12/7	24	1	1	56	2015/4/24	2015/6/19	1	0	0	0	0	1	19.03114	55	170	275	4.43	189	140	64	0.67	4.02	5.43	21	18.8	10.9	0	0	0	2019/12/31
1970/2/10	45	1	2	47	2015/4/24	2015/6/10	1	0	0	0	0	1	24.21229	75	176	237	4.17	186	146	80.9	1.72	5.16	5.63	22	35	8.4	0	0	0	2019/12/31
1962/4/20	53	1	2	82	2015/3/20	2015/6/10	1	0	0	0	0	1	24.50895	70	169	600	8.81	255	135	60	1.31	3.01	9.37	9.7	8.2	14.4	0	0	0	2019/12/31
1986/5/14	29	1	1	42	2015/4/29	2015/6/10	1	0	0	0	0	3	25.14286	77	175	168	4.69	220	161	75	1.91	4.44	5.37	15.6	17.8	9.2	0	0	0	2019/12/31
1967/6/19	48	1	2	47	2015/4/24	2015/6/10	1	0	0	0	0	1	26.42357	80	174	403	5.6	165	146	86	1.21	4.03	5.86	22	16.4	10.1	0	0	0	2019/12/31
1991/12/26	23	1	1	41	2015/4/30	2015/6/10	1	0	0	0	0	1	23.1405	63	165	290	5.7	267	151	82	1.69	4.36	4.72	18.7	18.9	12	0	0	0	2019/12/31
1984/6/29	31	1	1	103	2015/3/6	2015/6/17	1	0	1	0	0	1	23.54788	78	182	572	6.36	170	159	86	2.15	4.05	4.6	16.6	21.3	13.1	0	0	0	2019/12/31
1988/1/11	27	1	2	966	2012/10/24	2015/6/17	1	0	0	0	0	1	22.85714	70	175	341	4.6	120	133	79	0.63	3.63	5.35	20.8	12	13.8	0	0	0	2019/12/31
1987/8/28	28	1	1	49	2015/4/29	2015/6/17	1	0	1	0	0	1	20.8307	66	178	405	4.46	211	154	71	0.85	6.08	5.73	15.3	9.4	13.8	0	0	0	2019/12/31
1988/3/22	27	1	1	49	2015/4/29	2015/6/17	1	0	0	0	0	1	25.50362	79	176	625	9.81	257	143	74	1.72	4.23	5.71	21.1	25.1	11.5	0	0	0	2019/12/31
1962/5/13	53	2	2	54	2015/4/24	2015/6/17	2	0	0	0	0	1	19.81405	52	162	312	3.91	181	134	52	1.32	4.26	5.04	37.6	26.9	7.4	0	0	0	2019/12/31
1983/3/5	32	1	1	9	2015/6/8	2015/6/17	1	0	0	0	0	1	20.28123	60	172	306	4.7	171	145	72	0.77	3.3	7.78	20	20.1	8.6	0	0	0	2019/12/31
1963/11/15	52	1	2	40	2015/5/8	2015/6/17	2	0	0	0	0	3	18.06973	51	168	76	3.05	80	125	63	2.86	2.54	4.99	33.3	26.5	6.6	0	0	0	2019/12/31
1990/9/9	25	1	1	89	2015/3/20	2015/6/17	1	0	0	0	0	1	18.72417	58	176	352	4.4	107	159	78	1.12	4.73	5.63	30.6	52.2	24.9	0	0	0	2019/12/31
1989/6/10	26	1	1	68	2015/4/10	2015/6/17	1	0	0	0	0	3	22.40879	71	178	75	4.8	166	141	67	2.35	3.98	5.59	30	39	9.9	0	0	0	2019/12/31
1993/1/16	22	1	1	33	2015/5/15	2015/6/17	1	0	0	0	0	3	20.28123	60	172	240	7.48	268	149	92	0.72	3.81	4.85	33.5	30.6	10	1	0	0	2019/12/31
1982/10/12	33	1	1	40	2015/5/8	2015/6/17	2	0	0	0	0	1	22.09317	70	178	399	7.6	332	144	75	1.34	4.28	5.08	21.9	28.9	10.3	0	0	0	2019/12/31
1989/4/24	26	1	1	54	2015/4/24	2015/6/17	2	0	0	0	0	1	16.29819	46	168	219	4.09	225	161	61	0.97	4.21	5.27	15.9	14.3	11.3	0	0	0	2019/12/31
1991/1/25	24	1	1	368	2014/6/20	2015/6/23	1	0	0	0	0	1	21.77755	69	178	377	8.73	229	164	80	1.72	3.91	5.34	23.9	21.9	20.2	1	0	0	2019/12/31
1982/5/26	33	1	2	2806	2007/10/17	2015/6/23	2	0	0	0	0	1	24.21229	75	176	474	5.08	288	160	63	3.47	4.56	5.52	31.9	54.8	15.1	0	0	0	2019/12/31
1989/9/13	26	1	1	89	2015/3/27	2015/6/24	1	0	0	0	0	1	17.70858	53	173	456	4.94	181	154	74	0.58	3.74	4.59	19.2	9.6	8.8	0	0	0	2019/12/31
1990/5/3	25	1	1	42	2015/5/13	2015/6/24	1	0	0	0	0	3	18.37683	55	173	39	6.61	137	156	67	1.52	4.76	4.8	23.4	20.2	15.8	0	0	0	2019/12/31
1985/3/3	30	1	1	42	2015/5/13	2015/6/24	1	0	0	0	0	1	18.55469	47.5	160	582	6.5	218	145	59	0.7	4.12	5.69	15.9	12.7	16.4	0	0	0	2019/12/31
1981/1/1	34	1	2	607	2013/10/25	2015/6/24	1	0	0	0	0	1	23.95123	66	166	550	5.26	79	145	66	2.22	3.07	5.19	31	41.9	14.9	0	0	0	2019/12/31
1969/4/13	46	1	2	42	2015/5/13	2015/6/24	1	0	0	0	0	1	23.3564	67.5	170	355	5.3	131	142	55	2.32	4.89	5	21	27	10.9	0	0	0	2019/12/31
1996/12/12	19	1	1	197	2014/12/9	2015/6/24	1	0	0	0	0	1	19.73176	69	187	282	7.34	251	147	69	0.7	3.07	4.61	17.4	15.9	11.6	0	0	0	2019/12/31
1987/9/11	28	1	1	47	2015/5/8	2015/6/24	1	0	0	0	0	1	21.88513	65.5	173	369	8.5	178	154	81	1.21	3.58	5.53	16.2	14.3	12.8	1	0	0	2019/12/31
1981/12/15	34	1	2	1280	2011/12/22	2015/6/24	1	0	0	0	1	1	20.0692	58	170	425	6.73	206	147	64	1.1	4.51	6.76	15.7	14	6.8	0	0	0	2019/12/31
1981/8/4	34	1	2	1008	2012/9/19	2015/6/24	1	1	0	1	0	3	21.14632	67	178	216	4.5	243	125	76	1.13	3.87	5.36	12.8	10.9	7.9	0	0	0	2019/12/31
1978/9/16	37	1	1	534	2014/1/6	2015/6/24	1	0	0	0	0	1	23.32342	69	172	231	5.8	311	144	73	1.2	2.96	5.84	34.7	76.4	4.3	0	0	0	2019/12/31
1995/2/15	20	1	1	68	2015/4/17	2015/6/24	1	0	0	0	0	1	20.95727	62	172	295	7.1	196	155	87	1.46	4.08	5.83	21.1	26.4	20.1	0	0	0	2019/12/31
1990/7/10	25	1	1	26	2015/5/29	2015/6/24	1	1	0	1	0	3	17.53104	60	185	110	7.07	230	111	73	1.01	3.39	5.19	30.9	33.7	5	0	0	0	2019/12/31
1990/5/8	25	1	1	1105	2012/6/14	2015/6/24	1	0	0	0	0	1	21.77755	69	178	229	6.45	202	139	75	0.92	4.5	4.99	24.3	37.7	11.3	0	0	0	2019/12/31
1993/11/29	22	1	1	75	2015/4/10	2015/6/24	1	0	0	0	0	1	19.72604	62.5	178	425	6.2	227	151	72	0.96	3.29	4.92	18.1	20	6.7	0	0	0	2019/12/31
1976/3/9	39	1	2	96	2015/3/20	2015/6/24	1	0	0	0	0	1	26.5625	68	160	287	5.1	45	95	67	2.54	3.64	5.92	24.2	16.1	12.6	0	0	1	2018/1/10
1965/11/11	50	2	2	98	2015/3/20	2015/6/26	2	0	0	0	0	1	24.87772	59	154	310	4.44	134	121	49	1.2	3.94	5.3	19.1	14.9	10.9	1	0	0	2019/12/31
1986/12/26	29	1	1	47	2015/5/15	2015/7/1	1	0	0	0	0	1	20.38157	61	173	280	7.5	168	149	78	0.38	3.51	5.13	18.4	16.7	14.5	0	0	0	2019/12/31
1989/3/5	26	1	1	68	2015/4/24	2015/7/1	1	0	0	0	0	1	20.65754	59	169	464	6.4	199	157	77	0.95	3.66	5.34	17.6	25.2	10.4	0	0	0	2019/12/31
1986/11/2	29	1	1	26	2015/6/5	2015/7/1	1	0	0	0	0	1	24.72518	74	173	449	7.1	263	150	55	1.42	5.66	5.86	14.5	19.1	10.6	0	0	0	2019/12/31
1990/1/19	25	1	1	75	2015/4/17	2015/7/1	1	0	0	0	0	1	21.51386	60	167	475	5.9	170	150	68	0.75	3.85	5.78	23.2	23.5	12	0	0	0	2019/12/31
1988/2/9	27	1	1	407	2014/5/20	2015/7/1	1	0	0	0	0	1	23.14815	75	180	386	4.2	146	162	88	1.2	3.57	5.43	16.1	15.2	12.6	0	0	0	2019/12/31
1948/7/5	67	1	2	40	2015/5/22	2015/7/1	2	1	0	0	0	3	17.90123	58	180	144	2.81	155	93	65	1.6	2.68	5.74	31.6	12.2	4.5	0	0	0	2019/12/31
1987/2/6	28	1	1	118	2015/3/5	2015/7/1	3	0	0	0	0	2	19.37716	56	170	110	3.78	120	148	82	1.41	4.57	5.07	17.8	13.2	9.8	0	0	0	2019/12/31
1972/4/3	43	1	2	62	2015/4/30	2015/7/1	1	0	0	0	0	1	21.71925	57	162	506	8.5	283	158	71	4	4.74	6.01	24.3	45	9.7	0	0	0	2019/12/31
1995/4/1	20	1	1	82	2015/4/10	2015/7/1	1	0	0	0	0	1	20.0692	58	170	305	6.46	284	143	67	0.53	4.06	5.96	18.3	9.8	9.1	0	0	0	2019/12/31
1989/8/26	26	1	2	159	2015/1/23	2015/7/1	2	0	0	0	0	1	21.95248	68	176	491	7.33	215	146	72	0.95	4.77	5.92	38.7	85.9	9	0	0	0	2019/12/31
1987/8/19	28	1	2	47	2015/5/15	2015/7/1	2	0	0	0	0	1	18.14487	50	166	282	5.94	201	156	75	1.01	4.33	5.83	21.9	27.7	11.5	0	0	0	2019/12/31
1989/2/21	26	1	1	873	2013/2/8	2015/7/1	1	0	0	0	0	1	18.93878	58	175	252	9.54	171	142	82	0.7	3.45	5.5	16.3	10.7	9.3	0	0	0	2019/12/31
1985/6/10	30	1	2	152	2015/1/30	2015/7/1	1	1	0	1	0	3	22.49135	65	170	445	4.4	203	102	51	2.09	5.08	4.36	79.1	118.3	3.2	0	0	0	2019/12/31
1994/12/8	21	1	1	40	2015/5/22	2015/7/1	1	0	0	0	0	3	21.63332	64	172	90	4.7	235	152	71	1.65	3.9	4.89	24	21.6	12	0	0	0	2019/12/31
1990/10/13	25	1	1	49	2015/5/15	2015/7/3	1	0	0	0	0	2	20.54989	58	168	129	4.87	173	144	69	0.77	4.12	5.26	22.3	21	10.4	0	0	0	2019/12/31
1984/11/6	31	1	2	35	2015/5/29	2015/7/3	1	0	0	0	0	1	23.78121	72	174	421	7.77	234	151	98	1.37	4.54	6.3	28.6	35.2	13.8	0	0	0	2019/12/31
1990/8/16	25	1	1	35	2015/5/29	2015/7/3	1	0	0	0	0	1	17.99308	52	170	459	4.56	189	153	76	0.89	3.22	6.01	23.9	18.6	11.1	0	0	0	2019/12/31
1983/3/2	32	1	1	168	2015/1/16	2015/7/3	1	0	0	0	0	2	22.65625	58	160	158	5.9	130	143	84	1.12	3.52	5.69	19.6	17.5	15.3	0	0	0	2019/12/31
1987/4/25	28	1	1	42	2015/5/22	2015/7/3	1	0	0	0	0	1	22.59814	70	176	226	3.96	175	145	61	1.14	4.2	5.47	18.8	16.8	7.6	0	0	0	2019/12/31
1994/2/28	21	1	1	84	2015/4/10	2015/7/3	1	0	0	0	0	1	14.88095	42	168	668	6.65	204	149	65	1.25	4.08	6.05	27.8	46.5	8.8	0	0	0	2019/12/31
1968/9/9	47	1	2	65	2015/4/29	2015/7/3	1	0	0	0	0	1	22.03857	60	165	418	6.5	180	158	82	5.12	4.37	5.83	15.7	12.2	16.2	0	0	0	2019/12/31
1956/6/29	59	1	2	35	2015/5/29	2015/7/3	2	0	0	0	0	2	22.67995	61	164	270	3.22	109	94	81	1.3	3.18	4.73	16.7	4.4	4.5	0	0	0	2019/12/31
1985/1/30	30	1	1	42	2015/5/22	2015/7/3	2	0	1	0	0	3	24.57787	77	177	26	5.4	156	155	90	2.11	3.13	6.1	23.5	27.6	11.3	0	0	0	2019/12/31
1978/4/18	37	1	2	84	2015/4/10	2015/7/3	1	0	0	0	0	1	20.90239	70	183	424	5.76	219	146	86	0.71	3.43	5.72	14.9	14.4	11.2	0	0	0	2019/12/31
1981/4/23	34	1	2	64	2015/4/30	2015/7/3	1	0	0	0	0	1	18.80921	55	171	1140	6.92	231	172	68	2.21	3.67	6	25	24	6.2	0	0	0	2019/12/31
1997/10/10	18	2	1	56	2015/5/8	2015/7/3	2	0	0	0	0	2	17.71542	50	168	165	4.45	322	123	54	2.1	7.09	4.95	15.2	7.1	9.2	0	0	0	2019/12/31
1990/6/10	25	1	1	65	2015/4/29	2015/7/3	1	0	0	0	0	1	22.7244	72	178	370	3.61	150	155	70	0.84	3.68	5.71	19.1	38.7	28.7	0	0	0	2019/12/31
1988/1/12	28	1	1	1235	2012/2/24	2015/7/13	3	0	0	0	0	1	20.47827	62	174	494	4.52	197	120	51	1.32	3.12	4.7	14.5	9.5	7.8	0	0	0	2019/12/31
1989/3/30	26	1	1	124	2015/3/6	2015/7/8	1	0	0	0	0	1	21.62965	67	176	508	5.84	168	158	72	1.04	4.67	5.66	21.8	31.9	15.5	0	0	0	2019/12/31
1978/1/1	38	1	2	306	2014/9/5	2015/7/8	1	0	0	0	0	1	19.94321	59	172	323	6.5	202	132	65	1.27	2.75	5.67	12.9	5.9	10.1	0	0	0	2019/12/31
1994/7/27	21	1	1	40	2015/5/29	2015/7/8	2	0	0	0	0	1	19.26717	57	172	656	9.9	261	139	57	1.22	4.35	5.24	33	81.5	7	0	0	0	2019/12/31
1962/3/1	53	1	2	223	2014/11/27	2015/7/8	2	0	0	0	1	2	24.69136	80	180	290	4.35	162	123	62	1.12	3.6	5.05	36.6	22.3	9.3	0	0	0	2019/12/31
1995/8/8	20	1	1	103	2015/3/27	2015/7/8	1	0	0	0	0	1	23.8806	67	167.5	435	7.51	144	138	80	1.09	3.06	3.89	13.3	8.4	7.7	0	0	0	2019/12/31
1985/8/27	30	1	2	551	2014/1/10	2015/7/15	1	0	0	0	0	1	24.85795	77	176	596	4.82	190	145	74	1.21	3.87	5.59	20.6	18.3	10.9	0	0	0	2019/12/31
1957/4/1	58	1	2	49	2015/5/20	2015/7/8	1	0	0	0	0	2	26.12861	72	166	247	8.38	156	137	70	1.55	4.35	5.44	26	16.9	6.6	0	0	0	2019/12/31
1993/1/23	22	1	1	145	2015/2/13	2015/7/8	1	0	1	0	0	2	25.43269	77	174	291	6.1	180	149	70	2.5	4.74	5.32	22.8	43.9	16.1	0	0	0	2019/12/31
1980/1/7	36	1	1	40	2015/5/29	2015/7/8	1	0	0	0	0	2	28.37822	94	182	380	5.17	136	165	68	4.34	3.71	5.62	17.8	20.2	15	0	0	0	2019/12/31
1986/1/1	30	1	1	1013	2012/9/28	2015/7/8	1	0	0	0	0	1	18.25311	54	172	278	3.9	136	155	66	1.01	4.26	4.89	14.4	8.8	14.4	0	0	0	2019/12/31
1980/11/23	35	1	1	908	2013/1/11	2015/7/8	1	0	0	0	0	2	19.72104	55	167	119	4.94	222	134	69	2.75	3.54	6.47	25.5	31.2	4.9	0	0	0	2019/12/31
1993/10/23	22	1	1	503	2014/2/27	2015/7/15	1	0	0	0	0	1	22.04082	67.5	175	566	4.69	246	156	72	0.76	3.83	4.14	16.8	9.9	16	0	0	0	2019/12/31
1985/3/9	30	1	1	110	2015/3/27	2015/7/15	1	0	0	0	0	1	26.23457	85	180	533	6.89	218	144	100	1.61	6.73	6.17	46.6	85.1	11.1	0	0	0	2019/12/31
1976/3/27	39	1	2	83	2015/4/23	2015/7/15	1	0	0	0	0	1	25.34435	69	165	363	5.1	180	157	58	1.58	4.16	5.31	31.7	74.7	13.4	0	0	0	2019/12/31
1990/11/7	25	1	1	33	2015/6/12	2015/7/15	1	0	0	0	0	2	18.4965	56	174	191	5.55	252	160	76	1.5	3.62	5.45	17.8	14	13.5	0	0	0	2019/12/31
1981/2/7	34	1	2	82	2015/4/24	2015/7/15	1	0	0	0	0	1	22.7244	72	178	527	5.72	184	160	75	0.86	6	5.58	25.7	24	9.2	0	0	0	2019/12/31
1995/12/10	20	1	1	124	2015/3/13	2015/7/15	1	0	0	0	0	1	18.51852	60	180	478	7.14	226	154	64	0.66	3.55	4.48	16.7	9.2	24.2	0	0	0	2019/12/31
1988/7/21	27	1	1	54	2015/5/22	2015/7/15	1	0	0	0	0	2	19.53542	64	181	166	4.59	246	129	63	2.5	3.3	5.36	40.1	69.5	6.2	0	0	0	2019/12/31
1967/1/9	49	1	2	2401	2008/12/17	2015/7/15	1	0	0	0	0	1	24.22145	70	170	363	5.08	141	143	74	3.85	3.33	5.64	28.6	24.1	15.1	0	0	0	2019/12/31
1983/11/9	32	1	1	131	2015/3/6	2015/7/15	1	0	0	0	0	1	21.29529	63	172	759	6.49	197	141	63	0.77	3.57	5.3	15.8	21	6.9	0	0	0	2019/12/31
1991/3/17	24	1	1	26	2015/6/19	2015/7/15	1	0	0	0	0	1	21.30682	66	176	632	7.99	220	156	96	1.41	3.88	5.52	12.8	11.8	22.6	0	0	0	2019/12/31
1966/7/28	49	1	2	33	2015/6/12	2015/7/15	3	0	0	0	0	3	20.76125	60	170	113	3.5	90	124	71	0.88	5.44	6.55	40	39	3.3	0	0	0	2019/12/31
1981/6/18	34	1	1	131	2015/3/6	2015/7/15	1	0	0	0	0	1	21.95248	68	176	510	4.21	161	147	83	0.63	4.91	5.48	19.4	15.1	9.7	0	0	0	2019/12/31
1969/12/17	46	1	2	26	2015/6/26	2015/7/22	1	0	0	0	0	3	20.76125	60	170	13	6.09	155	154	63	4.18	3.48	5.03	17.5	30.5	5.3	0	0	0	2019/12/31
1994/6/23	21	1	1	49	2015/6/3	2015/7/22	1	0	0	0	0	1	18.92915	56	172	317	6.72	223	159	60	1.18	2.58	5.46	17.4	11.4	11.9	0	0	0	2019/12/31
1988/3/17	27	1	1	47	2015/6/5	2015/7/22	1	0	0	0	0	1	24.4898	75	175	518	4.9	203	146	93	1.17	5.28	5.34	23.8	28.6	18	0	0	0	2019/12/31
1988/3/27	27	1	2	47	2015/6/5	2015/7/22	1	0	0	0	0	1	23.88946	74	176	408	4.85	253	162	75	1.07	4.38	5.1	21.8	32.8	10.7	0	0	0	2019/12/31
1963/9/5	52	1	1	124	2015/3/20	2015/7/22	3	0	0	0	0	3	23.66144	70	172	95	11.17	289	110	89	3.66	3.51	4.17	25.6	44.3	10.8	0	0	0	2019/12/31
1983/1/27	33	1	2	131	2015/3/13	2015/7/22	2	0	0	0	1	1	21.4996	72	183	800	4.64	150	141	62	0.48	4.94	5.09	27.7	17.8	15.4	0	0	0	2019/12/31
1977/10/4	38	1	2	61	2015/5/22	2015/7/22	1	0	0	0	0	1	21.79931	63	170	351	4.24	233	138	71	1.19	5.61	6.24	11.9	12	15	0	0	0	2019/12/31
1981/10/6	34	1	2	40	2015/6/12	2015/7/22	1	0	1	0	0	1	19.84066	65	181	593	5.78	228	148	90	0.46	3.08	5.17	30.4	21.1	11.8	0	0	0	2019/12/31
1952/9/6	63	1	2	41	2015/6/12	2015/7/23	1	0	0	0	0	1	20.20202	55	165	548	9.2	316	149	66	2.87	4.99	6.13	22.6	13.3	14.9	0	0	0	2019/12/31
1989/2/10	26	1	1	18	2015/7/10	2015/7/28	1	0	0	0	0	1	19.72104	55	167	480	5.95	205	161	82	1.14	3.8	5.54	19	23.4	7.4	0	0	0	2019/12/31
1993/7/19	22	1	1	716	2013/8/12	2015/7/29	1	0	0	0	0	1	26.12245	80	175	404	7.45	158	174	77	1.47	3.97	5.28	29.5	66.1	12.1	0	0	0	2019/12/31
1978/6/12	37	1	2	40	2015/6/19	2015/7/29	1	0	1	0	0	3	16.67988	50.5	174	128	3.68	270	132	78	1.09	2.04	5.8	65.3	104.9	4.7	0	0	0	2019/12/31
1967/10/9	48	1	2	61	2015/5/29	2015/7/29	3	0	0	0	0	1	23.32342	69	172	382	5.79	197	162	67	1.6	5.27	6.13	35.1	29	7.5	0	0	0	2019/12/31
1991/10/29	24	1	1	47	2015/6/12	2015/7/29	1	0	0	0	0	1	16.97959	52	175	519	4.26	201	146	62	1.05	4.32	5.03	25.5	40.1	10.7	0	0	0	2019/12/31
1967/9/14	48	1	2	54	2015/6/5	2015/7/29	1	0	1	0	0	1	21.87755	67	175	426	6.44	135	144	72	1.88	4.86	5.28	16.1	23.6	10.6	0	0	0	2019/12/31
1989/5/24	26	1	1	47	2015/6/12	2015/7/29	1	0	0	0	0	1	19.25262	61	178	405	4.35	230	160	79	1.71	3.38	5.42	15.8	9.4	12.7	0	0	0	2019/12/31
1986/2/11	29	1	1	47	2015/6/12	2015/7/29	1	0	0	0	0	1	20.51509	65	178	349	5.74	188	153	69	0.53	5.11	5.6	21.7	28.8	12.4	1	0	0	2019/12/31
1989/3/13	26	1	1	68	2015/5/22	2015/7/29	1	0	0	0	0	1	20.19947	64	178	388	5.61	189	155	84	1.24	3.83	6.41	10.4	10.8	17.1	0	0	0	2019/12/31
1995/4/11	20	1	1	110	2015/4/10	2015/7/29	3	0	0	0	0	1	20.66116	64	176	368	6.64	299	139	71	1.04	3.81	5.4	16.8	14.1	9.4	0	0	0	2019/12/31
1992/2/15	23	1	1	205	2015/1/5	2015/7/29	1	0	0	0	0	1	22.49135	65	170	487	6.14	215	140	73	0.86	2.87	6.09	16.2	17.6	6.2	0	0	0	2019/12/31
1995/3/31	20	1	1	82	2015/5/8	2015/7/29	1	0	0	0	0	1	16.7062	50	173	276	5.25	197	151	65	0.84	3.67	4.38	19.8	35.4	13.1	0	0	0	2019/12/31
1976/1/14	40	1	2	16	2015/7/13	2015/7/29	1	0	0	0	0	2	23.99946	71	172	433	6	167	140	93	1.15	2.44	5.4	18.4	20.7	6.4	0	0	0	2019/12/31
1988/10/1	27	1	1	726	2013/8/2	2015/7/29	1	0	0	0	0	1	20.54989	58	168	610	6.59	284	140	71	2.29	4.43	5.64	17.6	20.7	9.2	0	0	0	2019/12/31
1993/3/8	22	1	1	33	2015/7/3	2015/8/5	1	0	0	0	0	1	24.24242	66	165	485	8.11	197	154	91	0.68	3.54	4.34	19.4	37.9	12.8	0	0	0	2019/12/31
1991/9/14	24	1	1	47	2015/6/19	2015/8/5	1	0	0	0	0	1	18.88206	60.5	179	779	6.14	196	158	73	1.44	3.59	5.74	17.6	10.7	10.5	0	0	0	2019/12/31
1950/8/10	65	1	2	40	2015/6/26	2015/8/5	1	0	0	0	0	3	19.81768	60	174	302	2.53	102	63	69	3.09	2.73	5.24	35.2	10.7	7	0	0	0	2019/12/31
1980/6/2	35	1	2	47	2015/6/19	2015/8/5	1	0	0	0	0	3	22.49135	65	170	43	4.75	115	154	49	1.23	3.71	4.46	25	51.9	8.1	0	0	0	2019/12/31
1989/5/2	26	1	1	33	2015/7/3	2015/8/5	3	0	0	0	0	1	22.94409	76	182	338	5.81	235	147	115	3.54	5.03	6.22	20.2	29.3	9.1	0	0	0	2019/12/31
1970/3/31	45	1	1	33	2015/7/3	2015/8/5	1	0	0	0	0	3	20.76125	60	170	303	4.1	122	99	76	2.18	5	4.04	33.9	72.3	5.5	1	0	0	2019/12/31
1987/5/27	28	1	1	1370	2011/11/4	2015/8/5	1	0	0	0	0	1	25.95156	75	170	744	9.9	214	148	71	1.45	5.08	5.07	19.1	29.1	7.9	0	0	0	2019/12/31
1986/4/7	29	1	1	33	2015/7/3	2015/8/5	1	0	0	0	0	1	22.83737	66	170	478	7.8	193	156	67	2.72	5.58	6.11	37.7	83	6.7	0	0	0	2019/12/31
1990/2/20	25	1	1	18	2015/7/18	2015/8/5	1	0	0	0	0	1	19.86852	68	185	695	6.2	169	156	68	2.59	4.44	5.4	24.2	39.4	22.3	0	0	0	2019/12/31
1962/12/5	53	1	2	33	2015/7/3	2015/8/5	1	0	0	0	0	3	20.76125	60	170	169	8.3	207	125	59	1.49	3.2	6.78	20.3	21.4	7.2	0	0	0	2019/12/31
1952/1/16	64	1	2	47	2015/6/19	2015/8/5	1	0	0	0	0	3	23.87511	65	165	137	5.39	243	104	58	1.63	4.38	10.15	27.9	35.7	5.9	0	0	0	2019/12/31
1997/11/8	18	2	1	145	2015/3/13	2015/8/5	3	0	0	0	0	1	19.47283	44.4	151	609	4.7	71	116	40	0.94	2.19	4.78	55.6	72.2	16.9	0	0	0	2019/12/31
1986/5/20	29	1	1	25	2015/7/17	2015/8/11	2	0	1	0	0	1	22.64738	67	172	324	8	227	166	94	1.73	3.88	5.04	25	40.2	11.5	0	0	0	2019/12/31
1979/9/18	36	1	1	54	2015/6/12	2015/8/5	1	0	0	0	0	1	20.04745	60	173	491	5.15	136	148	94	0.8	3.23	4.45	24	20.8	8	0	0	0	2019/12/31
1986/9/7	29	1	1	131	2015/4/3	2015/8/12	1	0	0	0	0	1	29.0688	87	173	647	6.3	205	147	57	2.21	4.94	4.88	37.8	82.9	7.1	0	0	0	2019/12/31
1977/7/9	38	1	2	151	2015/3/14	2015/8/12	1	0	0	0	0	1	23.45856	67	169	494	7.92	217	155	70	0.87	3.85	6.39	159.8	64.6	27.8	0	0	0	2019/12/31
1960/10/8	55	1	2	47	2015/6/26	2015/8/12	1	0	0	0	0	1	24.80159	70	168	378	4.57	212	136	71	1.63	3.16	6.99	20.5	22.8	8	1	0	0	2019/12/31
1977/11/30	38	1	2	61	2015/6/12	2015/8/12	1	0	0	0	0	1	27.04164	80	172	810	7.2	216	178	61	6.67	4.23	6.29	31.5	54.5	11.2	0	0	0	2019/12/31
1995/7/5	20	1	1	61	2015/6/12	2015/8/12	1	0	0	0	0	1	20.97506	59.2	168	517	6.06	171	154	68	0.77	3.95	5.16	22.5	14.4	22.6	0	0	0	2019/12/31
1993/8/5	22	1	1	19	2015/7/24	2015/8/12	1	0	0	0	0	1	19.53125	50	160	381	6.04	225	129	83	0.91	4.42	5.45	19.6	11.1	6.9	0	0	0	2019/12/31
1982/8/29	33	1	1	47	2015/6/26	2015/8/12	1	0	0	0	0	1	18.92915	56	172	272	5.8	196	166	65	1.91	3.54	5.09	25.9	34	10.4	0	0	0	2019/12/31
1982/1/28	34	1	2	61	2015/6/12	2015/8/12	1	0	0	0	0	1	22.64738	67	172	599	8.37	182	165	81	1.68	4.43	5.9	22.9	47.2	10.4	0	0	0	2019/12/31
1968/11/19	47	1	2	40	2015/7/3	2015/8/12	1	0	0	0	0	1	21.2585	60	168	429	5.8	193	149	78	0.69	3.63	5.34	17.7	14.2	8.9	0	0	0	2019/12/31
1988/2/5	28	1	1	47	2015/6/26	2015/8/12	1	0	0	0	0	1	23.67125	75	178	915	4.8	184	142	80	0.51	3.79	6.28	14.4	12.7	7	0	0	0	2019/12/31
1968/11/6	47	1	2	40	2015/7/3	2015/8/12	1	0	0	0	0	1	21.84701	70	179	337	5.25	143	158	93	1.32	4.91	5.88	31.3	39.9	9.5	0	0	0	2019/12/31
1962/8/31	53	1	2	40	2015/7/3	2015/8/12	3	0	0	0	0	3	19.03114	55	170	126	3.2	139	80	68	3.25	5.3	3.81	29.9	25.5	7.5	1	0	0	2019/12/31
1991/5/3	24	1	1	33	2015/7/17	2015/8/19	1	0	0	0	0	1	22.09317	70	178	340	6.36	124	174	81	2.14	2.9	5.19	23.7	35.1	9.6	0	0	0	2019/12/31
1986/9/28	29	1	1	586	2014/1/10	2015/8/19	1	0	0	0	0	1	20.76125	60	170	510	5.97	199	159	69	0.49	4.09	3.93	59.5	21.4	11.2	0	0	0	2019/12/31
1985/5/8	30	1	1	40	2015/7/10	2015/8/19	2	0	0	0	0	1	21.70513	68	177	390	4.06	180	157	73	1.28	3.55	6.1	23.1	20.8	8.9	0	0	0	2019/12/31
1968/1/24	48	1	2	17	2015/8/2	2015/8/19	1	0	0	0	0	1	25.59374	68	163	393	4.65	166	154	78	1.45	2.74	5.27	20.7	18	13.8	0	0	0	2019/12/31
1987/3/13	28	1	1	68	2015/6/12	2015/8/19	1	0	1	0	0	1	20.98399	65	176	750	8.4	297	149	68	1.53	3.85	5.47	18.2	13.4	19.3	0	0	0	2019/12/31
1975/1/13	41	1	2	33	2015/7/17	2015/8/19	1	0	0	0	0	1	21.97134	65	172	682	7.87	217	146	70	1.6	3.72	5.92	15.9	13	8.7	1	0	0	2019/12/31
1986/8/27	29	1	1	37	2015/7/13	2015/8/19	1	0	0	0	0	1	21.30395	58	165	486	5.24	225	150	82	1.24	4.45	6.31	14.3	16.3	12.8	0	0	0	2019/12/31
1966/2/18	50	1	2	69	2015/6/11	2015/8/19	2	0	0	0	0	1	23.58833	65	166	356	6.2	212	152	75	1.68	4.84	6.01	17.2	17.3	15.7	0	0	0	2019/12/31
1993/3/3	22	1	1	250	2014/12/12	2015/8/19	1	0	0	0	0	1	19.36983	60	176	318	3.39	103	140	76	0.64	4.32	5.56	16.6	13.7	7.1	0	0	0	2019/12/31
1993/3/20	22	1	1	215	2015/1/16	2015/8/19	1	0	0	0	0	1	21.04982	63	173	635	6.73	253	150	76	0.84	3.97	5.27	40.1	21	11.3	0	0	0	2019/12/31
1991/10/30	24	1	1	26	2015/7/24	2015/8/19	1	0	0	0	0	1	21.77755	69	178	799	6.58	237	165	66	3.28	4.69	5.18	35.2	60.9	11.5	0	0	0	2019/12/31
1986/11/17	29	1	2	40	2015/7/10	2015/8/19	1	0	0	0	0	1	23.50781	64	165	221	5.3	141	160	86	0.75	3.7	6.02	31	44.5	30.2	1	0	0	2019/12/31
1983/12/8	32	1	1	82	2015/6/5	2015/8/26	1	0	0	0	0	1	25.46939	78	175	465	4.73	248	164	72	1.32	4.06	5.61	24	52.2	12.8	1	0	0	2019/12/31
1985/4/7	30	1	1	33	2015/7/24	2015/8/26	2	0	0	0	0	3	19.78997	62	177	139	4.52	316	121	66	3.94	3.71	4.24	22.1	45.5	5.1	0	0	0	2019/12/31
1980/1/14	36	1	2	47	2015/7/10	2015/8/26	1	0	1	0	0	2	20.19558	57	168	262	5.09	215	146	93	2.01	3.88	5.81	23.2	29.1	7.7	0	0	0	2019/12/31
1992/4/17	23	1	1	194	2015/2/13	2015/8/26	1	0	0	0	0	1	26.19619	83	178	1058	6.13	204	158	76	0.83	4.48	4.94	15.2	13.6	10.5	0	0	0	2019/12/31
1989/9/16	26	1	1	239	2014/12/30	2015/8/26	1	0	0	0	0	1	21.97134	65	172	522	7.79	280	149	86	1.12	2.56	5.49	22.4	29	8.7	0	0	0	2019/12/31
1986/10/7	29	1	1	475	2014/5/8	2015/8/26	1	0	0	0	0	1	21.14632	67	178	276	4.05	216	148	86	2.18	4.03	5.7	27.6	35.8	22	0	0	0	2019/12/31
1986/6/12	29	1	1	68	2015/6/19	2015/8/26	1	0	0	0	0	3	16.78719	52	176	28	7.4	198	123	61	2.07	3.64	5.45	26.3	32.5	7.9	0	0	0	2019/12/31
1981/3/8	34	1	2	1252	2012/3/22	2015/8/26	1	0	0	0	0	1	21.46194	68	178	520	4.61	132	152	87	2.45	2.78	5.73	22.5	34.3	10	0	0	0	2019/12/31
1993/5/14	22	1	1	390	2014/8/1	2015/8/26	1	0	0	0	0	1	22.34352	70	177	423	4.82	225	160	78	1.01	3.97	4.64	18.6	23.1	12.9	0	0	0	2019/12/31
1971/12/24	44	2	2	173	2015/3/6	2015/8/26	2	0	0	0	0	2	19.53125	50	160	184	3.97	141	113	44	1.16	3.43	5.4	19.8	15.8	8.1	0	0	0	2019/12/31
1985/5/17	30	1	2	110	2015/5/8	2015/8/26	1	0	0	0	0	1	17.99308	52	170	622	4.17	117	152	69	1.84	2.88	3.74	19.5	13.7	11.7	0	0	0	2019/12/31
1997/10/28	18	1	1	26	2015/7/31	2015/8/26	1	0	0	0	0	1	22.07347	67.6	175	271	6.77	210	151	62	1.75	4.15	5.31	32	57.7	7.9	0	0	0	2019/12/31
1963/9/27	52	1	2	125	2015/4/24	2015/8/27	3	0	0	0	0	2	22.49135	65	170	200	6.47	162	140	66	1.96	4.21	4.07	17.1	9.9	12.8	0	0	0	2019/12/31
1993/6/1	22	1	1	61	2015/7/3	2015/9/2	1	0	0	0	0	3	20.76125	60	170	88	2.22	163	87	88	4.08	4.53	6.74	11.2	15.7	16.1	0	0	0	2019/12/31
1989/10/17	26	1	1	19	2015/8/14	2015/9/2	1	0	0	0	1	1	19.03114	55	170	297	6.37	213	150	67	0.86	3.43	5.69	14.9	12.1	8.5	0	0	0	2019/12/31
1986/12/31	29	1	1	40	2015/7/24	2015/9/2	1	0	0	0	0	1	18.19401	57	177	788	6.94	158	137	91	0.86	3.32	5.26	12.6	10	10.7	0	0	0	2019/12/31
1963/2/13	53	1	1	236	2015/1/9	2015/9/2	1	0	0	0	0	3	22.05219	66	173	54	4.84	166	141	85	1.94	5.71	4.93	15.5	18.2	13.6	0	0	0	2019/12/31
1974/4/16	41	1	1	33	2015/7/31	2015/9/2	1	0	0	0	0	2	19.37716	56	170	109	5.26	412	121	73	1.19	4.03	5.82	19.5	21.8	7	0	0	0	2019/12/31
1993/2/26	23	1	1	125	2015/4/30	2015/9/2	1	0	0	0	0	1	21.95248	68	176	489	7.6	184	160	67	2.73	3.98	6.11	16.1	14.1	7.1	0	0	0	2019/12/31
1970/12/30	45	2	2	82	2015/6/12	2015/9/2	2	0	0	0	0	1	21.63115	54	158	197	4.64	193	133	57	1.23	3.52	5.41	18.2	16.6	8.4	0	0	0	2019/12/31
1991/4/20	24	1	1	33	2015/7/31	2015/9/2	1	0	0	0	0	1	20.0155	62	176	336	12.4	204	162	65	1.19	3.36	5.7	22	22	9.3	0	0	0	2019/12/31
1992/1/23	24	2	2	285	2014/11/21	2015/9/2	3	0	0	0	0	1	20.02884	50	158	726	5.9	125	113	42	1.38	5.2	4.3	13.3	7.2	9.9	0	0	0	2019/12/31
1958/6/12	57	1	2	1720	2010/12/17	2015/9/2	3	0	0	0	0	1	18.36547	50	165	320	7.3	116	144	41	1.14	3.27	5.18	77.4	84	22.8	1	1	0	2019/12/31
1984/12/28	31	1	2	33	2015/7/31	2015/9/2	1	0	0	0	0	1	19.10009	52	165	268	7.64	181	161	55	0.92	4.11	5.47	10.4	13.8	15.5	0	0	0	2019/12/31
1989/7/17	26	1	1	15	2015/8/18	2015/9/2	1	0	0	0	0	3	17.30104	50	170	43	9.61	415	138	66	0.69	4.98	4.61	55	96.3	4	0	0	0	2019/12/31
1991/10/15	24	1	1	47	2015/7/24	2015/9/9	1	0	0	0	0	1	17.78325	52	171	457	4.82	167	157	60	1.13	3.54	4.9	18.8	15.7	10.3	0	0	0	2019/12/31
1939/12/1	76	1	2	47	2015/7/24	2015/9/9	3	0	0	0	0	1	23.49243	69.5	172	273	3.73	64	121	80	1.85	4.01	5.41	47.1	45.9	11.9	0	0	0	2019/12/31
1989/4/20	26	1	1	33	2015/8/7	2015/9/9	1	0	0	0	0	1	21.91358	71	180	485	6.54	210	148	82	1.16	4.24	5.58	22.1	26.2	16.4	0	0	0	2019/12/31
1981/4/1	34	1	2	133	2015/4/29	2015/9/9	1	0	0	0	0	1	24.4898	75	175	290	7.7	249	152	67	0.8	4.17	5.82	13.1	13.2	27.4	0	0	0	2019/12/31
1980/9/9	35	1	2	26	2015/8/14	2015/9/9	1	0	0	0	0	3	16.34527	44.5	165	193	5.39	293	117	61	1.29	4.35	4.03	24.1	17.3	5.5	0	0	0	2019/12/31
1977/10/6	38	1	2	33	2015/8/7	2015/9/9	1	0	0	0	0	1	21.95248	68	176	387	4.62	227	148	75	1.91	5.96	5.48	19.4	13.7	14.6	0	0	0	2019/12/31
1989/1/30	27	1	1	320	2014/10/24	2015/9/9	2	0	1	0	0	1	22.38631	67	173	751	7.36	199	140	103	1.69	4.13	4.72	16.5	11.4	9.1	1	0	0	2019/12/31
1975/6/11	40	1	1	348	2014/9/26	2015/9/9	1	0	0	1	1	2	19.1358	62	180	144	5.46	131	130	65	2.27	2.51	4.87	34.5	42.9	5.3	0	0	0	2019/12/31
1964/11/17	51	1	1	621	2013/12/27	2015/9/9	1	0	0	0	0	1	20.28123	60	172	340	6.36	210	145	73	3.06	6.01	9.22	14.5	19.2	6.5	0	0	0	2019/12/31
1966/2/4	50	1	2	1021	2012/11/22	2015/9/9	1	0	0	0	0	1	21.55102	66	175	475	10.21	220	140	77	0.99	2.52	5.11	44.8	70.2	4.4	0	0	0	2019/12/31
1990/4/10	25	1	1	145	2015/4/17	2015/9/9	1	0	0	0	0	1	21.10727	61	170	298	3.68	218	162	66	1.74	4.23	5.52	33.9	51.8	19.2	0	0	0	2019/12/31
1971/7/22	44	1	2	2275	2009/6/17	2015/9/9	1	0	0	0	0	1	19.56824	62	178	384	5.6	161	146	75	0.95	4.65	5.66	18	20.5	10.8	0	0	0	2019/12/31
1986/10/31	29	1	1	13	2015/8/27	2015/9/9	1	0	0	0	0	1	21.60494	70	180	394	6.13	191	141	84	0.6	2.69	5.36	17.8	20	13	1	0	0	2019/12/31
1987/1/16	29	1	1	75	2015/6/26	2015/9/9	1	0	0	0	0	1	22.20408	68	175	713	7.3	212	153	81	1.51	3.38	5.75	24.9	22.8	10.1	0	0	0	2019/12/31
1963/12/6	52	1	2	54	2015/7/17	2015/9/9	1	0	0	0	0	1	24.21229	75	176	521	10.79	376	120	91	1.46	7.18	5.84	20.8	28.5	6.5	0	0	0	2019/12/31
1987/5/10	28	1	2	123	2015/5/16	2015/9/16	3	0	0	0	0	1	29.41176	85	170	408	8	147	163	69	1.65	5.19	5.19	48.1	122.1	10.2	0	0	0	2019/12/31
1965/8/25	50	2	2	784	2013/7/18	2015/9/10	3	0	0	0	0	1	25.71166	70	165	352	5.7	167	128	62.2	NA	NA	5.9	NA	NA	NA	0	0	0	2019/12/31
1990/7/25	25	1	1	33	2015/8/14	2015/9/16	1	0	0	0	0	1	21.71807	65	173	236	4.95	249	148	66	1.98	3.17	5.04	35.6	55.7	16.5	1	0	0	2019/12/31
1980/10/10	35	2	2	1259	2012/3/30	2015/9/10	3	0	0	0	0	1	23.4375	60	160	356	10	198	116	80	NA	NA	NA	NA	1	NA	0	0	0	2019/12/31
1966/6/1	49	1	2	40	2015/8/7	2015/9/16	1	0	0	0	1	2	22.58955	63	167	329	4.79	140	125	71	1.06	3.54	6.03	19	14.8	11.3	0	0	0	2019/12/31
1963/4/26	52	1	2	26	2015/8/21	2015/9/16	2	0	0	1	0	1	24.21229	75	176	595	7.66	176	150	61	2.22	5.44	4.19	28.8	55.8	12	1	0	0	2019/12/31
1995/7/5	20	1	1	47	2015/7/31	2015/9/16	1	0	0	0	0	1	20.54989	58	168	417	9.19	255	148	69	2.26	3.47	5.14	22.6	24.6	8.7	1	1	0	2019/12/31
1989/10/30	26	1	1	33	2015/8/14	2015/9/16	2	0	0	1	0	1	23.37473	80	185	380	7.98	156	135	66	0.99	3.22	5.25	87.9	127	15.9	0	0	0	2019/12/31
1993/7/9	22	1	1	89	2015/6/19	2015/9/16	1	0	0	0	0	1	17.34047	52.5	174	246	6.19	229	160	67	0.89	3.17	5.67	15	10.3	27.3	0	0	0	2019/12/31
1974/5/21	41	1	1	28	2015/8/27	2015/9/24	1	0	0	0	0	1	19.88385	63	178	305	5.85	127	143	81	1.3	3.68	6.15	14.9	11.9	13.3	0	0	0	2019/12/31
1994/10/31	21	1	1	66	2015/7/24	2015/9/28	1	0	0	0	0	1	26.12798	87.5	183	430	5.17	268	142	75	0.73	2.72	5.53	17.3	21.3	15.4	0	0	0	2019/12/31
1985/5/10	30	2	2	52	2015/8/7	2015/9/28	3	0	0	0	0	1	26.50212	67	159	384	5.74	230	133	54	1.29	3.22	4.96	8.9	13.2	6.9	0	0	0	2019/12/31
1985/11/26	30	2	2	193	2015/3/20	2015/9/29	3	0	0	0	0	1	22.47659	54	155	877	5.96	224	116	57	1.99	4.99	4.28	16.5	12.2	7	0	0	0	2019/12/31
1984/12/22	31	1	2	33	2015/8/27	2015/9/29	1	0	0	0	0	2	25.35154	75	172	360	4.9	203	150	84	2.67	3.33	4.91	26.9	30.1	9.5	0	0	0	2019/12/31
1989/11/27	26	1	1	22	2015/9/7	2015/9/29	1	0	0	0	0	1	20.60378	69	183	474	3.92	167	142	91	1.08	4.25	5.29	22.8	17.9	20.3	1	0	0	2019/12/31
1983/10/27	32	1	1	46	2015/8/14	2015/9/29	1	0	0	0	0	2	21.87755	67	175	332	4.64	244	146	81	0.94	3.89	5.3	18.6	25	9.5	0	0	0	2019/12/31
1992/4/7	23	1	1	22	2015/9/7	2015/9/29	1	0	0	0	0	1	19.13265	54	168	679	8.59	189	173	54	1.26	5.49	5.21	40.7	76.2	10	0	0	0	2019/12/31
[truncated: 2,574 more rows]
